# Supplementary material for: Identification of Potential Plk1 Targets in a Cell-Cycle Specific Proteome through Structural Dynamics of Kinase and Polo Box-Mediated Interactions
Source: PLoS One. 2013 Aug 15;8(8):e70843. doi: 10.1371/journal.pone.0070843 (PMC3744538; doi:10.1371/journal.pone.0070843)
Supplement: Table S1 — Frequency of Plk1 phosphorylation motif. (Table S1-A) enlists 906 candidates having 80% identity with the Plk1 [E/D]X[pS/pT][I/L/V/M]X[E] consensus motif: (Table S1-B) enlists proteins clustered on the basis of their involvements in common biological processes, molecular functions and cellular component localization by GO term. Subsequently, statistical significance of hit-rate was computed as the probability P to observe the by chance occurrence of each cluster. (Table S1-C) enlists 48.7% of the shot listed hits containing PBD binding capabilities on the basis of presence of Plk1 PBD recognition consensus motif [S-(pT/pS)-(P/X)]. (Table S1-D) enlists final 70 putative Plk1 phosphorylation targets (known and novel) which fulfill the stringent filtering criteria. Known Plk1 targets are highlighted in pink and novel hits are in black font color. (XLSX) [file pone.0070843.s006.xlsx]

## Sheet: initial hits
		Max ident
	SWI/SNF-related matrix-associated actin-dependent regulator of chromatin subfamily A containing DEAD/H box 1 isoform b [Homo sapiens]	1
	SWI/SNF-related matrix-associated actin-dependent regulator of chromatin subfamily A containing DEAD/H box 1 isoform a [Homo sapiens]	1
	sodium/calcium exchanger 3 isoform F [Homo sapiens]	1
	sodium/calcium exchanger 3 isoform G [Homo sapiens]	1
	zinc finger protein 791 [Homo sapiens]	1
	zinc finger protein 709 [Homo sapiens]	1
	zinc finger protein 844 [Homo sapiens]	1
	inter-alpha-trypsin inhibitor heavy chain H3 preproprotein [Homo sapiens]	1
	sodium/calcium exchanger 3 isoform D precursor [Homo sapiens]	1
	sodium/calcium exchanger 2 precursor [Homo sapiens]	1
	sodium/calcium exchanger 3 isoform B precursor [Homo sapiens]	1
	sodium/calcium exchanger 3 isoform A precursor [Homo sapiens]	1
	sodium/calcium exchanger 3 isoform C precursor [Homo sapiens]	1
	sodium/calcium exchanger 1 isoform D precursor [Homo sapiens]	1
	sodium/calcium exchanger 1 isoform C precursor [Homo sapiens]	1
	sodium/calcium exchanger 1 isoform E precursor [Homo sapiens]	1
	sodium/calcium exchanger 1 isoform B precursor [Homo sapiens]	1
	sodium/calcium exchanger 1 isoform A precursor [Homo sapiens]	1
	uncharacterized protein KIAA0240 [Homo sapiens]	1
	dysferlin isoform 9 [Homo sapiens]	1
	dysferlin isoform 3 [Homo sapiens]	1
	dysferlin isoform 8 [Homo sapiens]	1
	dysferlin isoform 2 [Homo sapiens]	1
	dysferlin isoform 10 [Homo sapiens]	1
	dysferlin isoform 5 [Homo sapiens]	1
	dysferlin isoform 13 [Homo sapiens]	1
	dysferlin isoform 4 [Homo sapiens]	1
	dysferlin isoform 11 [Homo sapiens]	1
	dysferlin isoform 6 [Homo sapiens]	1
	dysferlin isoform 12 [Homo sapiens]	1
	dysferlin isoform 7 [Homo sapiens]	1
	dysferlin isoform 14 [Homo sapiens]	1
	dysferlin isoform 1 [Homo sapiens]	1
	lymphocyte antigen 96 isoform 2 precursor [Homo sapiens]	1
	protein FAM19A3 isoform 1 precursor [Homo sapiens]	1
	protein FAM19A1 precursor [Homo sapiens] >ref|NP_001239145.1| protein FAM19A1 precursor [Homo sapiens]	1
	interleukin-15 isoform 2 preproprotein [Homo sapiens]	1
	lymphocyte antigen 96 isoform 1 precursor [Homo sapiens]	1
	interleukin-15 isoform 1 preproprotein [Homo sapiens]	1
	zinc finger CCHC domain-containing protein 10 [Homo sapiens]	1
	natural cytotoxicity triggering receptor 3 isoform b precursor [Homo sapiens]	1
	PREDICTED: peptidyl-prolyl cis-trans isomerase A-like [Homo sapiens]	1
	natural cytotoxicity triggering receptor 3 isoform c precursor [Homo sapiens]	1
	BCL2/adenovirus E1B 19 kDa protein-interacting protein 3 [Homo sapiens]	1
	PREDICTED: peptidyl-prolyl cis-trans isomerase A-like [Homo sapiens]	1
	coxsackievirus and adenovirus receptor isoform 3 precursor [Homo sapiens]	1
	natural cytotoxicity triggering receptor 3 isoform a precursor [Homo sapiens]	1
	NAD-dependent protein deacylase sirtuin-5, mitochondrial isoform 4 [Homo sapiens]	1
	PREDICTED: hypothetical protein LOC100506571 [Homo sapiens] >ref|XP_003119208.1| PREDICTED: hypothetical protein LOC100506571 [Homo sapiens]	1
	myelin protein zero-like protein 1 isoform b precursor [Homo sapiens]	1
	lens fiber membrane intrinsic protein isoform 1 [Homo sapiens]	1
	myelin protein zero-like protein 2 precursor [Homo sapiens] >ref|NP_658911.1| myelin protein zero-like protein 2 precursor [Homo sapiens]	1
	myelin protein zero-like protein 3 precursor [Homo sapiens]	1
	protein FAM3B isoform a precursor [Homo sapiens]	1
	coxsackievirus and adenovirus receptor isoform 2 precursor [Homo sapiens]	1
	hydroxyacylglutathione hydrolase, mitochondrial isoform 2 [Homo sapiens]	1
	blood group Rh(CE) polypeptide isoform 3 [Homo sapiens]	1
	myelin protein zero-like protein 1 isoform a precursor [Homo sapiens]	1
	prohibitin [Homo sapiens]	1
	checkpoint protein HUS1B [Homo sapiens]	1
	NHL repeat-containing protein 3 isoform b [Homo sapiens]	1
	lymphocyte antigen 6 complex locus protein G6f precursor [Homo sapiens]	1
	NAD-dependent protein deacylase sirtuin-5, mitochondrial isoform 2 [Homo sapiens]	1
	coiled-coil domain-containing protein C1orf110 [Homo sapiens]	1
	hydroxyacylglutathione hydrolase, mitochondrial isoform 1 precursor [Homo sapiens]	1
	L-asparaginase [Homo sapiens] >ref|NP_001077395.1| L-asparaginase [Homo sapiens]	1
	NAD-dependent protein deacylase sirtuin-5, mitochondrial isoform 1 [Homo sapiens]	1
	brain-specific serine protease 4 precursor [Homo sapiens]	1
	cell surface A33 antigen precursor [Homo sapiens]	1
	corticotropin-releasing factor-binding protein precursor [Homo sapiens]	1
	ELAV-like protein 1 [Homo sapiens]	1
	cysteine protease ATG4A isoform b [Homo sapiens]	1
	guanine nucleotide-binding protein G(I)/G(S)/G(T) subunit beta-2 [Homo sapiens]	1
	ELAV-like protein 2 isoform b [Homo sapiens] >ref|NP_001164668.1| ELAV-like protein 2 isoform b [Homo sapiens]	1
	NHL repeat-containing protein 3 isoform a precursor [Homo sapiens]	1
	coxsackievirus and adenovirus receptor isoform 5 precursor [Homo sapiens]	1
	43 kDa receptor-associated protein of the synapse isoform 2 [Homo sapiens]	1
	ELAV-like protein 2 isoform a [Homo sapiens]	1
	mannose-1-phosphate guanyltransferase beta isoform 2 [Homo sapiens]	1
	coxsackievirus and adenovirus receptor isoform 1 precursor [Homo sapiens]	1
	ELAV-like protein 4 isoform 4 [Homo sapiens]	1
	ELAV-like protein 4 isoform 2 [Homo sapiens]	1
	protein FAM81A [Homo sapiens]	1
	alcohol dehydrogenase 6 isoform 2 [Homo sapiens]	1
	ELAV-like protein 4 isoform 5 [Homo sapiens]	1
	MAP kinase-activated protein kinase 2 isoform 1 [Homo sapiens]	1
	vacuolar protein sorting-associated protein 37A isoform 2 [Homo sapiens]	1
	alcohol dehydrogenase 6 isoform 1 [Homo sapiens]	1
	FGFR1 oncogene partner isoform b [Homo sapiens]	1
	ELAV-like protein 4 isoform 1 [Homo sapiens]	1
	ELAV-like protein 4 isoform 3 [Homo sapiens]	1
	alcohol dehydrogenase class 4 mu/sigma chain isoform 2 [Homo sapiens]	1
	mannose-1-phosphate guanyltransferase beta isoform 1 [Homo sapiens]	1
	zinc finger protein ubi-d4 [Homo sapiens]	1
	alcohol dehydrogenase class 4 mu/sigma chain isoform 1 [Homo sapiens]	1
	zinc finger protein 193 isoform 2 [Homo sapiens] >ref|NP_001186409.1| zinc finger protein 193 isoform 2 [Homo sapiens]	1
	vacuolar protein sorting-associated protein 37A isoform 1 [Homo sapiens]	1
	cysteine protease ATG4A isoform a [Homo sapiens]	1
	FGFR1 oncogene partner isoform a [Homo sapiens]	1
	MAP kinase-activated protein kinase 2 isoform 2 [Homo sapiens]	1
	melanoma-associated antigen B6 [Homo sapiens]	1
	43 kDa receptor-associated protein of the synapse isoform 1 [Homo sapiens]	1
	V-set and immunoglobulin domain-containing protein 8 precursor [Homo sapiens]	1
	blood group Rh(CE) polypeptide isoform 1 [Homo sapiens]	1
	blood group Rh(D) polypeptide isoform 1 [Homo sapiens]	1
	threonine aspartase 1 precursor [Homo sapiens]	1
	bile acid receptor isoform 5 [Homo sapiens]	1
	interferon regulatory factor 8 [Homo sapiens]	1
	cleavage stimulation factor subunit 1 [Homo sapiens] >ref|NP_001028693.1| cleavage stimulation factor subunit 1 [Homo sapiens] >ref|NP_001028694.1| cleavage stimulation factor subunit 1 [Homo sapiens]	1
	polycomb protein EED isoform a [Homo sapiens]	1
	zinc finger protein 193 isoform 1 [Homo sapiens]	1
	glutamate-rich WD repeat-containing protein 1 [Homo sapiens]	1
	1-phosphatidylinositol 3-phosphate 5-kinase isoform 3 [Homo sapiens]	1
	interferon-related developmental regulator 1 isoform 1 [Homo sapiens] >ref|NP_001007246.1| interferon-related developmental regulator 1 isoform 1 [Homo sapiens]	1
	ras-GEF domain-containing family member 1C [Homo sapiens]	1
	probable dolichyl pyrophosphate Glc1Man9GlcNAc2 alpha-1,3-glucosyltransferase isoform b [Homo sapiens]	1
	peroxisome proliferator-activated receptor alpha [Homo sapiens] >ref|NP_001001928.1| peroxisome proliferator-activated receptor alpha [Homo sapiens]	1
	bile acid receptor isoform 2 [Homo sapiens]	1
	PRAME family member 2 [Homo sapiens]	1
	bile acid receptor isoform 1 [Homo sapiens] >ref|NP_001193908.1| bile acid receptor isoform 1 [Homo sapiens]	1
	bile acid receptor isoform 4 [Homo sapiens]	1
	DNA polymerase lambda isoform b [Homo sapiens]	1
	DNA polymerase subunit gamma-2, mitochondrial [Homo sapiens]	1
	bile acid receptor isoform 3 [Homo sapiens]	1
	tryptophan 5-hydroxylase 2 [Homo sapiens]	1
	transmembrane protein 200A [Homo sapiens] >ref|NP_001245205.1| transmembrane protein 200A [Homo sapiens] >ref|NP_001245206.1| transmembrane protein 200A [Homo sapiens] >ref|NP_001245207.1| transmembrane protein 200A [Homo sapiens]	1
	potassium channel subfamily K member 5 [Homo sapiens]	1
	alpha-aminoadipic semialdehyde dehydrogenase isoform 3 [Homo sapiens]	1
	tRNA-specific adenosine deaminase 1 [Homo sapiens]	1
	interleukin-17 receptor B precursor [Homo sapiens]	1
	protein disulfide-isomerase A3 precursor [Homo sapiens]	1
	uncharacterized protein C1orf114 [Homo sapiens]	1
	alpha-aminoadipic semialdehyde dehydrogenase isoform 2 [Homo sapiens]	1
	probable dolichyl pyrophosphate Glc1Man9GlcNAc2 alpha-1,3-glucosyltransferase isoform a [Homo sapiens]	1
	caldesmon isoform 5 [Homo sapiens]	1
	neuropilin and tolloid-like protein 1 isoform 3 precursor [Homo sapiens] >ref|NP_001188394.1| neuropilin and tolloid-like protein 1 isoform 3 precursor [Homo sapiens]	1
	caldesmon isoform 2 [Homo sapiens]	1
	alpha-aminoadipic semialdehyde dehydrogenase isoform 1 precursor [Homo sapiens]	1
	zinc finger protein 519 [Homo sapiens]	1
	disintegrin and metalloproteinase domain-containing protein 28 isoform 3 preproprotein [Homo sapiens]	1
	spermatogenesis-associated serine-rich protein 2 [Homo sapiens]	1
	E3 ubiquitin-protein ligase TRIM23 isoform gamma [Homo sapiens]	1
	1-phosphatidylinositol 3-phosphate 5-kinase isoform 4 [Homo sapiens]	1
	caldesmon isoform 4 [Homo sapiens]	1
	caldesmon isoform 3 [Homo sapiens]	1
	HERV-MER_4q12 provirus ancestral Env polyprotein precursor [Homo sapiens] >ref|NP_001229619.1| HERV-MER_4q12 provirus ancestral Env polyprotein precursor [Homo sapiens]	1
	E3 ubiquitin-protein ligase RNF220 [Homo sapiens]	1
	E3 ubiquitin-protein ligase TRIM23 isoform beta [Homo sapiens]	1
	E3 ubiquitin-protein ligase TRIM23 isoform alpha [Homo sapiens]	1
	sentrin-specific protease 3 [Homo sapiens]	1
	DNA polymerase lambda isoform a [Homo sapiens] >ref|NP_001167555.1| DNA polymerase lambda isoform a [Homo sapiens]	1
	high affinity immunoglobulin alpha and immunoglobulin mu Fc receptor isoform b [Homo sapiens]	1
	uncharacterized protein KIAA1328 [Homo sapiens]	1
	vesicular glutamate transporter 2 [Homo sapiens]	1
	E3 ubiquitin-protein ligase RNF19B isoform b [Homo sapiens]	1
	choline dehydrogenase, mitochondrial [Homo sapiens]	1
	fucose-1-phosphate guanylyltransferase isoform 1 [Homo sapiens]	1
	1-phosphatidylinositol 4,5-bisphosphate phosphodiesterase zeta-1 [Homo sapiens]	1
	proto-oncogene c-Rel [Homo sapiens]	1
	transketolase isoform 1 [Homo sapiens] >ref|NP_001128527.1| transketolase isoform 1 [Homo sapiens]	1
	guanylate cyclase soluble subunit alpha-3 isoform D [Homo sapiens]	1
	transketolase isoform 2 [Homo sapiens]	1
	ski-like protein isoform 3 [Homo sapiens]	1
	ski-like protein isoform 1 [Homo sapiens] >ref|NP_001234937.1| ski-like protein isoform 1 [Homo sapiens]	1
	sec1 family domain-containing protein 2 [Homo sapiens]	1
	stromal interaction molecule 1 precursor [Homo sapiens]	1
	guanylate cyclase soluble subunit alpha-3 isoform A [Homo sapiens] >ref|NP_001124154.1| guanylate cyclase soluble subunit alpha-3 isoform A [Homo sapiens] >ref|NP_001124155.1| guanylate cyclase soluble subunit alpha-3 isoform A [Homo sapiens] >ref|NP_001124156.1| guanylate cyclase soluble subunit alpha-3 isoform A [Homo sapiens] >ref|NP_001243378.1| guanylate cyclase soluble subunit alpha-3 isofo…	1
	A-kinase anchor protein 17A isoform 1 [Homo sapiens]	1
	calpain-8 [Homo sapiens]	1
	E3 ubiquitin-protein ligase RNF19B isoform a [Homo sapiens]	1
	diacylglycerol kinase alpha [Homo sapiens] >ref|NP_958852.1| diacylglycerol kinase alpha [Homo sapiens] >ref|NP_958853.1| diacylglycerol kinase alpha [Homo sapiens] >ref|NP_963848.1| diacylglycerol kinase alpha [Homo sapiens]	1
	solute carrier family 26 member 6 isoform 4 [Homo sapiens]	1
	solute carrier family 26 member 6 isoform 3 [Homo sapiens]	1
	WD repeat-containing protein 91 [Homo sapiens]	1
	diacylglycerol kinase gamma isoform 3 [Homo sapiens]	1
	solute carrier family 26 member 6 isoform 2 [Homo sapiens]	1
	solute carrier family 26 member 6 isoform 1 [Homo sapiens]	1
	diacylglycerol kinase gamma isoform 2 [Homo sapiens]	1
	diacylglycerol kinase beta isoform 2 [Homo sapiens]	1
	disintegrin and metalloproteinase domain-containing protein 28 isoform 1 preproprotein [Homo sapiens]	1
	endothelin-converting enzyme-like 1 [Homo sapiens]	1
	diacylglycerol kinase gamma isoform 1 [Homo sapiens]	1
	caldesmon isoform 1 [Homo sapiens]	1
	phospholipase A-2-activating protein [Homo sapiens]	1
	diacylglycerol kinase beta isoform 1 [Homo sapiens]	1
	protein EFR3 homolog B [Homo sapiens]	1
	E3 ubiquitin-protein ligase RNF19A [Homo sapiens] >ref|NP_904355.1| E3 ubiquitin-protein ligase RNF19A [Homo sapiens]	1
	leucine-zipper-like transcriptional regulator 1 [Homo sapiens]	1
	rho GTPase-activating protein 12 [Homo sapiens]	1
	transforming growth factor beta receptor type 3 isoform b precursor [Homo sapiens] >ref|NP_001182612.1| transforming growth factor beta receptor type 3 isoform b precursor [Homo sapiens]	1
	transforming growth factor beta receptor type 3 isoform a precursor [Homo sapiens]	1
	DNA topoisomerase 3-beta-1 [Homo sapiens]	1
	interleukin-17 receptor A precursor [Homo sapiens]	1
	transcription factor E2F8 [Homo sapiens] >ref|NP_001243300.1| transcription factor E2F8 [Homo sapiens] >ref|NP_001243301.1| transcription factor E2F8 [Homo sapiens]	1
	microsomal triglyceride transfer protein large subunit precursor [Homo sapiens]	1
	echinoderm microtubule-associated protein-like 3 [Homo sapiens]	1
	protein CLEC16A isoform 2 [Homo sapiens]	1
	ubiquitin carboxyl-terminal hydrolase 20 [Homo sapiens] >ref|NP_006667.3| ubiquitin carboxyl-terminal hydrolase 20 [Homo sapiens] >ref|NP_001008563.2| ubiquitin carboxyl-terminal hydrolase 20 [Homo sapiens]	1
	trafficking kinesin-binding protein 2 [Homo sapiens]	1
	serine/threonine-protein kinase SIK2 [Homo sapiens]	1
	retinoblastoma-associated protein [Homo sapiens]	1
	HAUS augmin-like complex subunit 6 [Homo sapiens]	1
	zinc fingers and homeoboxes protein 3 [Homo sapiens]	1
	PREDICTED: hypothetical protein LOC319089 [Homo sapiens]	1
	PREDICTED: hypothetical protein LOC319089 [Homo sapiens]	1
	anoctamin-3 [Homo sapiens]	1
	MAM domain-containing glycosylphosphatidylinositol anchor protein 2 isoform 1 [Homo sapiens]	1
	coiled-coil domain-containing protein 129 isoform 2 [Homo sapiens]	1
	protein CLEC16A isoform 1 [Homo sapiens]	1
	coiled-coil domain-containing protein 129 isoform 1 [Homo sapiens]	1
	coiled-coil domain-containing protein 129 isoform 3 [Homo sapiens]	1
	RING finger protein 213 isoform 2 [Homo sapiens]	1
	intraflagellar transport protein 122 homolog isoform 4 [Homo sapiens]	1
	ankyrin repeat and SAM domain-containing protein 1A [Homo sapiens]	1
	intraflagellar transport protein 122 homolog isoform 3 [Homo sapiens]	1
	wings apart-like protein homolog [Homo sapiens]	1
	DENN domain-containing protein 3 [Homo sapiens]	1
	probable cation-transporting ATPase 13A1 [Homo sapiens]	1
	protein timeless homolog [Homo sapiens]	1
	filamin-A-interacting protein 1 [Homo sapiens]	1
	splicing factor 3B subunit 3 [Homo sapiens]	1
	pre-mRNA-splicing factor ATP-dependent RNA helicase PRP16 [Homo sapiens]	1
	DENN domain-containing protein 5A isoform 2 [Homo sapiens]	1
	intraflagellar transport protein 122 homolog isoform 2 [Homo sapiens]	1
	synaptojanin-2 isoform 2 [Homo sapiens]	1
	zinc finger protein 592 [Homo sapiens]	1
	DENN domain-containing protein 5A isoform 1 [Homo sapiens]	1
	intraflagellar transport protein 122 homolog isoform 1 [Homo sapiens]	1
	neuropathy target esterase isoform c [Homo sapiens]	1
	protein FAM135A isoform b [Homo sapiens]	1
	splicing factor 3B subunit 1 isoform 1 [Homo sapiens]	1
	patatin-like phospholipase domain-containing protein 7 isoform b [Homo sapiens]	1
	protein FAM135A isoform a [Homo sapiens]	1
	pleckstrin homology-like domain family B member 1 isoform b [Homo sapiens]	1
	neuropathy target esterase isoform b [Homo sapiens] >ref|NP_001159585.1| neuropathy target esterase isoform b [Homo sapiens]	1
	son of sevenless homolog 1 [Homo sapiens]	1
	patatin-like phospholipase domain-containing protein 7 isoform a [Homo sapiens]	1
	vascular endothelial growth factor receptor 2 precursor [Homo sapiens]	1
	neuropathy target esterase isoform d [Homo sapiens]	1
	neuropathy target esterase isoform a [Homo sapiens]	1
	regulator of G-protein signaling 12 isoform 2 [Homo sapiens]	1
	pleckstrin homology-like domain family B member 1 isoform a [Homo sapiens] >ref|NP_001138230.1| pleckstrin homology-like domain family B member 1 isoform a [Homo sapiens]	1
	DNA-directed RNA polymerase III subunit RPC1 [Homo sapiens]	1
	protein FAM135B [Homo sapiens]	1
	1-phosphatidylinositol 4,5-bisphosphate phosphodiesterase eta-2 [Homo sapiens]	1
	ankyrin and armadillo repeat-containing protein [Homo sapiens]	1
	regulator of G-protein signaling 12 isoform 1 [Homo sapiens]	1
	DNA-binding protein RFX7 [Homo sapiens]	1
	neuron navigator 2 isoform 4 [Homo sapiens]	1
	synaptojanin-2 isoform 1 [Homo sapiens]	1
	multidrug resistance-associated protein 6 isoform 1 [Homo sapiens]	1
	protein FAM135A isoform c [Homo sapiens]	1
	usherin isoform A [Homo sapiens]	1
	ras GTPase-activating-like protein IQGAP1 [Homo sapiens]	1
	zinc finger protein 407 isoform 3 [Homo sapiens]	1
	arf-GAP with Rho-GAP domain, ANK repeat and PH domain-containing protein 2 [Homo sapiens]	1
	rapamycin-insensitive companion of mTOR [Homo sapiens]	1
	collagen alpha-1(XXIV) chain precursor [Homo sapiens]	1
	protein MON2 homolog [Homo sapiens]	1
	DNA-directed RNA polymerase I subunit RPA1 [Homo sapiens]	1
	poly [ADP-ribose] polymerase 4 [Homo sapiens]	1
	SH3 and multiple ankyrin repeat domains protein 3 [Homo sapiens]	1
	nuclear pore membrane glycoprotein 210-like isoform 2 precursor [Homo sapiens]	1
	zinc finger protein 407 isoform 2 [Homo sapiens]	1
	SH3 and multiple ankyrin repeat domains protein 2 isoform 1 [Homo sapiens]	1
	brefeldin A-inhibited guanine nucleotide-exchange protein 1 [Homo sapiens]	1
	fer-1-like protein 6 [Homo sapiens]	1
	nuclear pore membrane glycoprotein 210-like isoform 1 precursor [Homo sapiens]	1
	chromodomain-helicase-DNA-binding protein 4 [Homo sapiens]	1
	thyroid adenoma-associated protein [Homo sapiens] >ref|NP_001077422.1| thyroid adenoma-associated protein [Homo sapiens]	1
	exophilin-5 [Homo sapiens]	1
	1-phosphatidylinositol 3-phosphate 5-kinase isoform 2 [Homo sapiens]	1
	SH3 and multiple ankyrin repeat domains protein 1 [Homo sapiens]	1
	brefeldin A-inhibited guanine nucleotide-exchange protein 3 [Homo sapiens]	1
	integrator complex subunit 1 [Homo sapiens]	1
	zinc finger protein 407 isoform 1 [Homo sapiens]	1
	dystrophin Dp260-2 isoform [Homo sapiens]	1
	dystrophin Dp260-1 isoform [Homo sapiens]	1
	nucleoprotein TPR [Homo sapiens]	1
	neuron navigator 2 isoform 3 [Homo sapiens]	1
	neuron navigator 2 isoform 2 [Homo sapiens]	1
	aggrecan core protein isoform 1 precursor [Homo sapiens]	1
	neuron navigator 2 isoform 1 [Homo sapiens]	1
	transcriptional regulator ATRX isoform 2 [Homo sapiens]	1
	neuron navigator 2 isoform 5 [Homo sapiens]	1
	transcriptional regulator ATRX isoform 1 [Homo sapiens]	1
	aggrecan core protein isoform 2 precursor [Homo sapiens]	1
	talin-2 [Homo sapiens]	1
	immunoglobulin superfamily member 10 isoform 1 precursor [Homo sapiens]	1
	collagen alpha-1(VII) chain precursor [Homo sapiens]	1
	biorientation of chromosomes in cell division protein 1-like [Homo sapiens]	1
	serine-protein kinase ATM [Homo sapiens]	1
	protein unc-80 homolog isoform 2 [Homo sapiens]	1
	protein unc-80 homolog isoform 1 [Homo sapiens]	1
	PREDICTED: cadherin-23-like isoform 1 [Homo sapiens] >ref|XP_003403672.1| PREDICTED: cadherin-23-like isoform 2 [Homo sapiens]	1
	cadherin-23 isoform 1 precursor [Homo sapiens]	1
	dystrophin Dp427l isoform [Homo sapiens] >ref|NP_004001.1| dystrophin Dp427p2 isoform [Homo sapiens]	1
	serine/threonine-protein kinase SMG1 [Homo sapiens]	1
	dystrophin Dp427c isoform [Homo sapiens]	1
	dystrophin Dp427p1 isoform [Homo sapiens]	1
	dystrophin Dp427m isoform [Homo sapiens]	1
	cardiomyopathy-associated protein 5 [Homo sapiens]	1
	DNA-dependent protein kinase catalytic subunit isoform 2 [Homo sapiens]	1
	dynein heavy chain 3, axonemal [Homo sapiens]	1
	DNA-dependent protein kinase catalytic subunit isoform 1 [Homo sapiens]	1
	protocadherin Fat 2 precursor [Homo sapiens]	1
	sacsin [Homo sapiens]	1
	ryanodine receptor 3 isoform 2 [Homo sapiens]	1
	ryanodine receptor 3 isoform 1 [Homo sapiens]	1
	mucin-2 precursor [Homo sapiens]	1
	usherin isoform B [Homo sapiens]	1
	RING finger protein 213 isoform 3 [Homo sapiens]	1
	microtubule-actin cross-linking factor 1 isoform a [Homo sapiens]	1
	histone-lysine N-methyltransferase MLL2 [Homo sapiens]	1
	fibrous sheath-interacting protein 2 [Homo sapiens]	1
	coiled-coil domain-containing protein 168 [Homo sapiens]	1
	titin isoform N2-B [Homo sapiens]	1
	titin isoform novex-1 [Homo sapiens]	1
	titin isoform novex-2 [Homo sapiens]	1
	titin isoform N2-A [Homo sapiens]	1
	titin isoform 1 [Homo sapiens]	1
	titin isoform IC [Homo sapiens]	1
	zinc finger protein 124 isoform 2 [Homo sapiens]	1
	vesicle transport protein SFT2B [Homo sapiens]	1
	myelin proteolipid protein isoform 2 [Homo sapiens]	1
	claudin domain-containing protein 1 isoform a [Homo sapiens] >ref|NP_001035271.1| claudin domain-containing protein 1 isoform a [Homo sapiens] >ref|NP_001035273.1| claudin domain-containing protein 1 isoform a [Homo sapiens] >ref|NP_001035289.1| claudin domain-containing protein 1 isoform a [Homo sapiens]	1
	peptide chain release factor 1-like, mitochondrial isoform b [Homo sapiens]	1
	endogenous Bornavirus-like nucleoprotein 2 [Homo sapiens]	1
	claudin domain-containing protein 1 isoform b [Homo sapiens]	1
	myelin proteolipid protein isoform 1 [Homo sapiens] >ref|NP_001122306.1| myelin proteolipid protein isoform 1 [Homo sapiens]	1
	zinc finger protein 124 isoform 1 [Homo sapiens]	1
	mitochondrial uncoupling protein 2 [Homo sapiens]	1
	olfactory receptor 5B12 [Homo sapiens]	1
	NAD-dependent protein deacetylase sirtuin-4 [Homo sapiens]	1
	PDZ and LIM domain protein 1 [Homo sapiens]	1
	G-protein coupled receptor 3 [Homo sapiens]	1
	olfactory receptor 10S1 [Homo sapiens]	1
	geranylgeranyl transferase type-2 subunit beta [Homo sapiens]	1
	visual pigment-like receptor peropsin [Homo sapiens]	1
	fructose-1,6-bisphosphatase isozyme 2 [Homo sapiens]	1
	citrate lyase subunit beta-like protein, mitochondrial precursor [Homo sapiens]	1
	peptide chain release factor 1-like, mitochondrial isoform a [Homo sapiens]	1
	monocarboxylate transporter 13 [Homo sapiens]	1
	solute carrier family 17 member 9 [Homo sapiens]	1
	uncharacterized protein C10orf88 [Homo sapiens]	1
	glycoprotein endo-alpha-1,2-mannosidase [Homo sapiens]	1
	serine palmitoyltransferase 1 isoform a [Homo sapiens]	1
	sialidase-4 isoform 3 [Homo sapiens] >ref|NP_001161073.1| sialidase-4 isoform 3 [Homo sapiens] >ref|NP_001161074.1| sialidase-4 isoform 3 [Homo sapiens]	1
	keratin, type I cytoskeletal 12 [Homo sapiens]	1
	EF-hand domain-containing protein KIAA0494 [Homo sapiens]	1
	sialidase-4 isoform 1 [Homo sapiens]	1
	sialidase-4 isoform 2 [Homo sapiens]	1
	armadillo repeat-containing protein 6 isoform 1 [Homo sapiens]	1
	solute carrier family 13 member 3 isoform e [Homo sapiens]	1
	solute carrier family 13 member 3 isoform d [Homo sapiens]	1
	solute carrier family 13 member 5 isoform b [Homo sapiens]	1
	excitatory amino acid transporter 3 [Homo sapiens]	1
	zinc finger protein 136 [Homo sapiens]	1
	excitatory amino acid transporter 1 isoform 1 [Homo sapiens]	1
	solute carrier family 22 member 25 [Homo sapiens]	1
	solute carrier family 13 member 3 isoform b [Homo sapiens]	1
	excitatory amino acid transporter 5 [Homo sapiens]	1
	solute carrier family 13 member 5 isoform a [Homo sapiens]	1
	RING finger and SPRY domain-containing protein 1 precursor [Homo sapiens]	1
	glypican-2 precursor [Homo sapiens]	1
	phosphatidylinositide phosphatase SAC1 [Homo sapiens]	1
	solute carrier family 13 member 2 isoform b [Homo sapiens]	1
	solute carrier family 13 member 3 isoform a precursor [Homo sapiens]	1
	pleckstrin homology domain-containing family N member 1 isoform a [Homo sapiens]	1
	solute carrier family 13 member 2 isoform a [Homo sapiens]	1
	acetoacetyl-CoA synthetase [Homo sapiens]	1
	zinc finger protein 433 [Homo sapiens]	1
	CLK4-associating serine/arginine rich protein [Homo sapiens]	1
	transmembrane and coiled-coil domain-containing protein 3 precursor [Homo sapiens]	1
	kelch-like protein 5 isoform 2 [Homo sapiens]	1
	G2/M phase-specific E3 ubiquitin-protein ligase [Homo sapiens]	1
	kelch-like protein 5 isoform 3 [Homo sapiens]	1
	kelch-like protein 5 isoform 1 [Homo sapiens]	1
	fidgetin [Homo sapiens]	1
	IQ and ubiquitin-like domain-containing protein [Homo sapiens]	1
	SH3-containing GRB2-like protein 3-interacting protein 1 [Homo sapiens]	1
	DNA mismatch repair protein Msh2 isoform 2 [Homo sapiens]	1
	phospholipase DDHD1 isoform a [Homo sapiens]	1
	sine oculis-binding protein homolog [Homo sapiens]	1
	phospholipase DDHD1 isoform b [Homo sapiens]	1
	wolframin [Homo sapiens] >ref|NP_001139325.1| wolframin [Homo sapiens]	1
	phospholipase DDHD1 isoform c [Homo sapiens]	1
	monofunctional C1-tetrahydrofolate synthase, mitochondrial isoform 3 [Homo sapiens]	1
	DNA mismatch repair protein Msh2 isoform 1 [Homo sapiens]	1
	protein bicaudal C homolog 1 [Homo sapiens]	1
	monofunctional C1-tetrahydrofolate synthase, mitochondrial isoform 2 precursor [Homo sapiens]	1
	monofunctional C1-tetrahydrofolate synthase, mitochondrial isoform 1 precursor [Homo sapiens]	1
	desmoglein-1 preproprotein [Homo sapiens]	1
	transmembrane protease serine 9 [Homo sapiens]	1
	protein NLRC3 [Homo sapiens]	1
	diacylglycerol kinase eta isoform 4 [Homo sapiens]	1
	sodium-driven chloride bicarbonate exchanger isoform 2 [Homo sapiens]	1
	sodium-driven chloride bicarbonate exchanger isoform 3 [Homo sapiens]	1
	diacylglycerol kinase eta isoform 3 [Homo sapiens]	1
	probable guanine nucleotide exchange factor MCF2L2 [Homo sapiens]	1
	sodium-driven chloride bicarbonate exchanger isoform 1 [Homo sapiens]	1
	angiopoietin-1 receptor precursor [Homo sapiens]	1
	putative uncharacterized protein C16orf96 [Homo sapiens]	1
	EH domain-binding protein 1 isoform 3 [Homo sapiens] >ref|NP_001136088.1| EH domain-binding protein 1 isoform 3 [Homo sapiens]	1
	diacylglycerol kinase eta isoform 1 [Homo sapiens] >ref|NP_001191433.1| diacylglycerol kinase eta isoform 1 [Homo sapiens]	1
	FH1/FH2 domain-containing protein 1 [Homo sapiens]	1
	diacylglycerol kinase delta isoform 1 [Homo sapiens]	1
	EH domain-binding protein 1 isoform 2 [Homo sapiens]	1
	diacylglycerol kinase delta isoform 2 [Homo sapiens]	1
	diacylglycerol kinase eta isoform 2 [Homo sapiens]	1
	EH domain-binding protein 1 isoform 1 [Homo sapiens]	1
	cyclin-G-associated kinase [Homo sapiens]	1
	patched domain-containing protein 2 [Homo sapiens]	1
	neogenin isoform 2 precursor [Homo sapiens]	1
	neogenin isoform 3 precursor [Homo sapiens]	1
	neogenin isoform 1 precursor [Homo sapiens]	1
	MAP kinase-activating death domain protein isoform f [Homo sapiens]	1
	MAP kinase-activating death domain protein isoform j [Homo sapiens]	1
	MAP kinase-activating death domain protein isoform i [Homo sapiens]	1
	MAP kinase-activating death domain protein isoform c [Homo sapiens]	1
	canalicular multispecific organic anion transporter 1 [Homo sapiens]	1
	MAP kinase-activating death domain protein isoform b [Homo sapiens]	1
	MAP kinase-activating death domain protein isoform h [Homo sapiens]	1
	MAP kinase-activating death domain protein isoform a [Homo sapiens]	1
	MAP kinase-activating death domain protein isoform e [Homo sapiens]	1
	peroxisome proliferator-activated receptor gamma coactivator-related protein 1 [Homo sapiens]	1
	transmembrane protein 131 [Homo sapiens]	1
	alpha-protein kinase 3 [Homo sapiens]	1
	cullin-9 [Homo sapiens]	1
	laminin subunit alpha-5 precursor [Homo sapiens]	1
	extracellular matrix protein FRAS1 isoform 1 precursor [Homo sapiens]	1
	vacuolar protein sorting-associated protein 13D isoform 2 [Homo sapiens]	1
	vacuolar protein sorting-associated protein 13D isoform 1 [Homo sapiens]	1
	ATP-binding cassette sub-family A member 13 [Homo sapiens]	1
	DNA polymerase theta [Homo sapiens]	1
	thrombospondin type-1 domain-containing protein 7B [Homo sapiens]	1
	pleckstrin homology domain-containing family H member 1 [Homo sapiens]	1
	tubulin polyglutamylase TTLL11 isoform a [Homo sapiens]	1
	SUN domain-containing protein 2 isoform a [Homo sapiens]	1
	SUN domain-containing protein 2 isoform b [Homo sapiens] >ref|NP_001186509.1| SUN domain-containing protein 2 isoform b [Homo sapiens]	1
	neurosecretory protein VGF precursor [Homo sapiens]	1
	probable G-protein coupled receptor 153 [Homo sapiens]	1
	keratin, type II cytoskeletal 73 [Homo sapiens]	1
	transmembrane protease serine 4 isoform 1 [Homo sapiens]	1
	transmembrane protease serine 4 isoform 4 [Homo sapiens]	1
	transmembrane protease serine 4 isoform 3 [Homo sapiens]	1
	zinc finger protein 134 [Homo sapiens]	1
	transmembrane protease serine 4 isoform 5 [Homo sapiens]	1
	aminoacyl tRNA synthase complex-interacting multifunctional protein 1 isoform b precursor [Homo sapiens]	1
	junctional sarcoplasmic reticulum protein 1 [Homo sapiens]	1
	aminoacyl tRNA synthase complex-interacting multifunctional protein 1 isoform a precursor [Homo sapiens] >ref|NP_001135887.1| aminoacyl tRNA synthase complex-interacting multifunctional protein 1 isoform a precursor [Homo sapiens]	1
	hemoglobin subunit delta [Homo sapiens]	1
	Fanconi anemia-associated protein of 24 kDa [Homo sapiens]	0.83
	steroid 17-alpha-hydroxylase/17,20 lyase precursor [Homo sapiens]	0.83
	serine/threonine-protein kinase haspin [Homo sapiens]	0.83
	signal recognition particle 54 kDa protein isoform 2 [Homo sapiens]	0.83
	signal recognition particle 54 kDa protein isoform 1 [Homo sapiens]	0.83
	protocadherin-1 isoform 2 precursor [Homo sapiens]	0.83
	flotillin-1 [Homo sapiens]	0.83
	transcription initiation factor TFIID subunit 3 [Homo sapiens]	0.83
	dystrotelin [Homo sapiens]	0.83
	protocadherin alpha-7 isoform 2 precursor [Homo sapiens]	0.83
	protocadherin alpha-4 isoform 2 precursor [Homo sapiens]	0.83
	protocadherin alpha-9 isoform 2 precursor [Homo sapiens]	0.83
	protocadherin alpha-C2 isoform 2 precursor [Homo sapiens]	0.83
	protocadherin alpha-7 isoform 1 precursor [Homo sapiens]	0.83
	protocadherin alpha-4 isoform 1 precursor [Homo sapiens]	0.83
	protocadherin alpha-9 isoform 1 precursor [Homo sapiens]	0.83
	protocadherin alpha-C2 isoform 1 precursor [Homo sapiens]	0.83
	protocadherin-11 X-linked isoform a precursor [Homo sapiens]	0.83
	protocadherin-11 X-linked isoform b precursor [Homo sapiens]	0.83
	protocadherin-11 Y-linked isoform a [Homo sapiens]	0.83
	protocadherin-11 Y-linked isoform b [Homo sapiens]	0.83
	protocadherin-11 X-linked isoform f precursor [Homo sapiens]	0.83
	protocadherin-11 X-linked isoform g precursor [Homo sapiens]	0.83
	protocadherin-11 X-linked isoform h precursor [Homo sapiens]	0.83
	protocadherin-11 X-linked isoform d precursor [Homo sapiens]	0.83
	protocadherin-11 X-linked isoform e precursor [Homo sapiens]	0.83
	protocadherin-11 Y-linked isoform c [Homo sapiens]	0.83
	protocadherin-11 X-linked isoform c precursor [Homo sapiens]	0.83
	unconventional myosin-XVI isoform 2 [Homo sapiens]	0.83
	unconventional myosin-XVI isoform 1 [Homo sapiens]	0.83
	protein FAM19A2 precursor [Homo sapiens]	0.83
	bromodomain adjacent to zinc finger domain protein 1A isoform b [Homo sapiens]	0.83
	bromodomain adjacent to zinc finger domain protein 1A isoform a [Homo sapiens]	0.83
	HBS1-like protein isoform 2 [Homo sapiens]	0.83
	HBS1-like protein isoform 1 [Homo sapiens]	0.83
	serine/threonine-protein kinase Nek5 [Homo sapiens]	0.83
	pyrin isoform 2 [Homo sapiens]	0.83
	zinc finger protein 366 [Homo sapiens]	0.83
	pyrin isoform 1 [Homo sapiens]	0.83
	urocortin-3 preproprotein [Homo sapiens]	0.83
	phosphatidylinositol 3,4,5-trisphosphate 5-phosphatase 2 [Homo sapiens]	0.83
	tetratricopeptide repeat protein 28 [Homo sapiens]	0.83
	potassium/sodium hyperpolarization-activated cyclic nucleotide-gated channel 4 [Homo sapiens]	0.83
	ATP synthase subunit f, mitochondrial isoform 2c [Homo sapiens]	0.8
	ATP synthase subunit f, mitochondrial isoform 2a [Homo sapiens]	0.8
	THAP domain-containing protein 1 isoform 1 [Homo sapiens]	0.8
		0.8
	Z-DNA-binding protein 1 isoform c [Homo sapiens]	0.8
	sialidase-2 [Homo sapiens]	0.8
	Z-DNA-binding protein 1 isoform b [Homo sapiens]	0.8
	Z-DNA-binding protein 1 isoform a [Homo sapiens]	0.8
	proton-coupled folate transporter isoform 2 [Homo sapiens]	0.8
	hepatocyte nuclear factor 4-gamma [Homo sapiens]	0.8
	proton-coupled folate transporter isoform 1 [Homo sapiens]	0.8
	gypsy retrotransposon integrase-like protein 1 [Homo sapiens]	0.8
	CWF19-like protein 1 [Homo sapiens]	0.8
	crossover junction endonuclease EME1 isoform 2 [Homo sapiens]	0.8
	crossover junction endonuclease EME1 isoform 1 [Homo sapiens]	0.8
	vertnin [Homo sapiens]	0.8
	leucine-rich repeat-containing G-protein coupled receptor 6 isoform 3 [Homo sapiens]	0.8
	signal transducer and activator of transcription 6 isoform 1 [Homo sapiens] >ref|NP_001171549.1| signal transducer and activator of transcription 6 isoform 1 [Homo sapiens] >ref|NP_001171550.1| signal transducer and activator of transcription 6 isoform 1 [Homo sapiens]	0.8
	GAS2-like protein 2 [Homo sapiens]	0.8
	methionine--tRNA ligase, cytoplasmic [Homo sapiens]	0.8
	leucine-rich repeat-containing G-protein coupled receptor 6 isoform 2 [Homo sapiens]	0.8
	vacuolar protein sorting-associated protein 11 homolog [Homo sapiens]	0.8
	protein-methionine sulfoxide oxidase MICAL3 isoform 3 [Homo sapiens]	0.8
	leucine-rich repeat-containing G-protein coupled receptor 6 isoform 1 precursor [Homo sapiens]	0.8
	integrin alpha-3 isoform a precursor [Homo sapiens]	0.8
	integrin alpha-3 isoform b precursor [Homo sapiens]	0.8
	protein-methionine sulfoxide oxidase MICAL3 isoform 2 [Homo sapiens]	0.8
	desmoglein-2 preproprotein [Homo sapiens]	0.8
	mucin-4 isoform e precursor [Homo sapiens]	0.8
	zinc finger BED domain-containing protein 4 [Homo sapiens]	0.8
	mucin-4 isoform d precursor [Homo sapiens]	0.8
	sperm-associated antigen 5 [Homo sapiens]	0.8
	zinc finger SWIM domain-containing protein 6 [Homo sapiens]	0.8
	limbin isoform 2 [Homo sapiens]	0.8
	zinc finger CCCH domain-containing protein 4 [Homo sapiens]	0.8
	limbin isoform 1 [Homo sapiens]	0.8
	neurocan core protein precursor [Homo sapiens]	0.8
	DNA excision repair protein ERCC-6 [Homo sapiens]	0.8
	methyl-CpG-binding domain protein 5 [Homo sapiens]	0.8
	protein-methionine sulfoxide oxidase MICAL3 isoform 1 [Homo sapiens]	0.8
	nuclear pore complex protein Nup205 [Homo sapiens]	0.8
	HEAT repeat-containing protein 5B [Homo sapiens]	0.8
	methylcytosine dioxygenase TET1 [Homo sapiens]	0.8
	armadillo repeat-containing X-linked protein 4 [Homo sapiens]	0.8
	histone-lysine N-methyltransferase, H3 lysine-36 and H4 lysine-20 specific isoform a [Homo sapiens]	0.8
	unconventional myosin-IXa [Homo sapiens]	0.8
	histone-lysine N-methyltransferase, H3 lysine-36 and H4 lysine-20 specific isoform b [Homo sapiens]	0.8
	vacuolar protein sorting-associated protein 13C isoform 1B [Homo sapiens]	1
	vacuolar protein sorting-associated protein 13C isoform 2B [Homo sapiens]	1
	vacuolar protein sorting-associated protein 13C isoform 1A [Homo sapiens]	1
	vacuolar protein sorting-associated protein 13C isoform 2A [Homo sapiens]	1
	mucin-4 isoform a precursor [Homo sapiens]	1
	nucleoporin NUP53 [Homo sapiens]	0.8
	uncharacterized aarF domain-containing protein kinase 4 isoform b [Homo sapiens]	0.8
	tubulin-specific chaperone E [Homo sapiens] >ref|NP_001072983.1| tubulin-specific chaperone E [Homo sapiens]	0.8
	uncharacterized aarF domain-containing protein kinase 4 isoform a [Homo sapiens]	0.8
	ankyrin repeat and SAM domain-containing protein 3 isoform 2 [Homo sapiens]	0.8
	chaperone activity of bc1 complex-like, mitochondrial [Homo sapiens]	0.8
	ankyrin repeat and SAM domain-containing protein 3 isoform 1 [Homo sapiens]	0.8
	aftiphilin isoform c [Homo sapiens]	0.8
	aftiphilin isoform b [Homo sapiens]	0.8
	aftiphilin isoform a [Homo sapiens]	0.8
	regulation of nuclear pre-mRNA domain-containing protein 2 [Homo sapiens]	0.8
	lysine-specific demethylase 6B [Homo sapiens]	0.8
	Down syndrome cell adhesion molecule-like protein 1 [Homo sapiens]	0.8
	phakinin [Homo sapiens]	0.8
	leucine-rich repeat-containing protein 42 [Homo sapiens] >ref|NP_001243338.1| leucine-rich repeat-containing protein 42 [Homo sapiens]	0.8
	ER degradation-enhancing alpha-mannosidase-like 2 isoform 2 precursor [Homo sapiens]	0.8
	ER degradation-enhancing alpha-mannosidase-like 2 isoform 1 precursor [Homo sapiens]	0.8
	protein kinase C epsilon type [Homo sapiens]	0.8
	guanine nucleotide exchange factor DBS isoform b precursor [Homo sapiens]	0.8
	guanine nucleotide exchange factor DBS isoform a [Homo sapiens]	0.8
	eukaryotic translation initiation factor 3 subunit A [Homo sapiens]	0.8
	dedicator of cytokinesis protein 10 [Homo sapiens]	0.8
	retinitis pigmentosa 1-like 1 protein [Homo sapiens]	0.8
	protein PRRC2B [Homo sapiens]	0.8
	disks large homolog 5 [Homo sapiens]	0.8
	HEAT repeat-containing protein 7B2 [Homo sapiens]	0.8
	DENN domain-containing protein 5B [Homo sapiens]	0.8
	lysine-specific demethylase 4B [Homo sapiens]	0.8
	ras and Rab interactor 2 isoform 1 [Homo sapiens]	0.8
	heat shock 70 kDa protein 4L [Homo sapiens]	0.8
	nuclear pore complex protein Nup88 [Homo sapiens]	0.8
	testis-specific gene 10 protein [Homo sapiens] >ref|NP_878915.2| testis-specific gene 10 protein [Homo sapiens]	0.8
	junctophilin-2 isoform 1 [Homo sapiens]	0.8
	secretogranin-1 precursor [Homo sapiens]	0.8
	sodium-dependent glucose transporter 1 [Homo sapiens]	0.8
	pleckstrin homology domain-containing family O member 2 isoform 1 [Homo sapiens]	0.8
	transmembrane protein FAM155A [Homo sapiens]	0.8
	pleckstrin homology domain-containing family O member 2 isoform 2 [Homo sapiens]	0.8
	developmentally-regulated GTP-binding protein 1 [Homo sapiens]	0.8
	protocadherin Fat 4 precursor [Homo sapiens]	0.8
	probable E3 ubiquitin-protein ligase HERC1 [Homo sapiens]	0.8
	protocadherin Fat 1 precursor [Homo sapiens]	0.8
	protocadherin Fat 3 precursor [Homo sapiens]	0.8
	protein furry homolog [Homo sapiens]	0.8
	mediator of RNA polymerase II transcription subunit 12-like protein [Homo sapiens]	0.8
	synaptojanin-1 isoform a [Homo sapiens]	0.8
	synaptojanin-1 isoform d [Homo sapiens]	0.8
	carbamoyl-phosphate synthase [ammonia], mitochondrial isoform a precursor [Homo sapiens]	0.8
	carbamoyl-phosphate synthase [ammonia], mitochondrial isoform b precursor [Homo sapiens]	0.8
	condensin-2 complex subunit D3 [Homo sapiens]	0.8
	FYVE and coiled-coil domain-containing protein 1 [Homo sapiens]	0.8
	synaptojanin-1 isoform b [Homo sapiens]	0.8
	synaptojanin-1 isoform c [Homo sapiens]	0.8
	protocadherin-9 isoform 1 precursor [Homo sapiens]	0.8
	histone deacetylase 6 [Homo sapiens]	0.8
	integrator complex subunit 2 [Homo sapiens]	0.8
	protocadherin-9 isoform 2 precursor [Homo sapiens]	0.8
	PREDICTED: cadherin-23-like isoform 3 [Homo sapiens]	0.8
	cadherin-23 isoform 6 [Homo sapiens]	0.8
	PREDICTED: cadherin-23-like isoform 4 [Homo sapiens]	0.8
	cadherin-23 isoform 7 [Homo sapiens]	0.8
	carbamoyl-phosphate synthase [ammonia], mitochondrial isoform c [Homo sapiens]	0.8
	multiple C2 and transmembrane domain-containing protein 1 isoform L [Homo sapiens]	0.8
	protocadherin alpha-3 isoform 1 precursor [Homo sapiens]	0.8
	protocadherin alpha-13 isoform 1 precursor [Homo sapiens]	0.8
	protocadherin alpha-1 isoform 1 precursor [Homo sapiens]	0.8
	protocadherin alpha-2 isoform 1 precursor [Homo sapiens]	0.8
	protocadherin alpha-12 isoform 1 precursor [Homo sapiens]	0.8
	protocadherin gamma-B4 isoform 1 precursor [Homo sapiens]	0.8
	protocadherin gamma-B5 isoform 1 precursor [Homo sapiens]	0.8
	multiple C2 and transmembrane domain-containing protein 2 isoform 1 [Homo sapiens]	0.8
	dual specificity protein kinase TTK isoform 1 [Homo sapiens]	0.8
	dual specificity protein kinase TTK isoform 2 [Homo sapiens]	0.8
	protocadherin alpha-2 isoform 2 precursor [Homo sapiens]	0.8
	protocadherin alpha-3 isoform 2 precursor [Homo sapiens]	0.8
	multiple C2 and transmembrane domain-containing protein 2 isoform 2 [Homo sapiens]	0.8
	protocadherin gamma-B5 isoform 2 precursor [Homo sapiens]	0.8
	protocadherin alpha-1 isoform 2 precursor [Homo sapiens]	0.8
	protocadherin alpha-13 isoform 2 precursor [Homo sapiens]	0.8
	protocadherin gamma-B4 isoform 2 precursor [Homo sapiens]	0.8
	protocadherin alpha-12 isoform 2 precursor [Homo sapiens]	0.8
	cadherin-7 preproprotein [Homo sapiens] >ref|NP_004352.2| cadherin-7 preproprotein [Homo sapiens]	0.8
	multiple C2 and transmembrane domain-containing protein 1 isoform S [Homo sapiens]	0.8
	protocadherin alpha-1 isoform 3 precursor [Homo sapiens]	0.8
	prothrombin preproprotein [Homo sapiens]	0.8
	monocarboxylate transporter 7 [Homo sapiens] >ref|NP_001167637.1| monocarboxylate transporter 7 [Homo sapiens]	0.8
	UPF0489 protein C5orf22 [Homo sapiens]	0.8
	short/branched chain specific acyl-CoA dehydrogenase, mitochondrial precursor [Homo sapiens]	0.8
	flotillin-2 [Homo sapiens]	0.8
	cyclin-dependent kinase 5 activator 2 [Homo sapiens]	0.8
	PREDICTED: hypothetical protein LOC390937 [Homo sapiens] >ref|XP_003403755.1| PREDICTED: hypothetical protein LOC390937 [Homo sapiens]	0.8
	RING finger protein 11 [Homo sapiens]	0.8
	rab3 GTPase-activating protein non-catalytic subunit [Homo sapiens]	0.8
	ras-interacting protein 1 [Homo sapiens]	0.8
	uncharacterized protein C6orf203 isoform b [Homo sapiens]	0.8
	transmembrane protein 109 precursor [Homo sapiens]	0.8
	uncharacterized protein C6orf203 isoform a [Homo sapiens] >ref|NP_001135940.1| uncharacterized protein C6orf203 isoform a [Homo sapiens]	0.8
	collagen alpha-6(VI) chain precursor [Homo sapiens]	0.8
	erythrocyte membrane protein band 4.2 isoform 1 [Homo sapiens]	0.8
	erythrocyte membrane protein band 4.2 isoform 2 [Homo sapiens]	0.8
	protein dpy-19 homolog 1 [Homo sapiens]	0.8
	WD repeat-containing protein 16 isoform b [Homo sapiens]	0.8
	pyridine nucleotide-disulfide oxidoreductase domain-containing protein 2 [Homo sapiens]	0.8
	leucine-rich glioma-inactivated protein 1 precursor [Homo sapiens]	0.8
	WD repeat-containing protein 16 isoform c [Homo sapiens]	0.8
	adenosine 3'-phospho 5'-phosphosulfate transporter 2 [Homo sapiens] >ref|NP_001136012.1| adenosine 3'-phospho 5'-phosphosulfate transporter 2 [Homo sapiens] >ref|NP_001136013.1| adenosine 3'-phospho 5'-phosphosulfate transporter 2 [Homo sapiens]	0.8
	estradiol 17-beta-dehydrogenase 11 precursor [Homo sapiens]	0.8
	proteasome subunit alpha type-5 isoform 1 [Homo sapiens]	0.8
	phosphoserine phosphatase [Homo sapiens]	0.8
	proteasome subunit alpha type-5 isoform 2 [Homo sapiens] >ref|NP_001186702.1| proteasome subunit alpha type-5 isoform 2 [Homo sapiens] >ref|NP_001186703.1| proteasome subunit alpha type-5 isoform 2 [Homo sapiens]	0.8
	nesprin-1 isoform 1 [Homo sapiens]	0.8
	nesprin-1 isoform 2 [Homo sapiens]	0.8
	obscurin isoform b [Homo sapiens]	0.8
	obscurin isoform a [Homo sapiens]	0.8
	zinc finger homeobox protein 4 [Homo sapiens]	0.8
	PREDICTED: hypothetical protein LOC131544 [Homo sapiens]	0.8
	PREDICTED: hypothetical protein LOC131544 [Homo sapiens]	0.8
	receptor-type tyrosine-protein phosphatase beta isoform a [Homo sapiens]	0.8
	ATP-binding cassette sub-family A member 7 [Homo sapiens]	0.8
	PREDICTED: ankyrin repeat domain-containing protein 36A [Homo sapiens]	0.8
	receptor-type tyrosine-protein phosphatase beta isoform b precursor [Homo sapiens]	0.8
	PREDICTED: ankyrin repeat domain-containing protein 36B isoform 1 [Homo sapiens]	0.8
	ankyrin repeat domain-containing protein 36A [Homo sapiens]	0.8
	receptor-type tyrosine-protein phosphatase beta isoform d precursor [Homo sapiens]	0.8
	receptor-type tyrosine-protein phosphatase beta isoform c precursor [Homo sapiens]	0.8
	synemin isoform A [Homo sapiens]	0.8
	uncharacterized protein C1orf173 [Homo sapiens]	0.8
	NK-tumor recognition protein [Homo sapiens]	0.8
	inositol hexakisphosphate and diphosphoinositol-pentakisphosphate kinase 1 isoform 5 [Homo sapiens]	0.8
	inositol hexakisphosphate and diphosphoinositol-pentakisphosphate kinase 1 isoform 2 [Homo sapiens] >ref|NP_001124331.1| inositol hexakisphosphate and diphosphoinositol-pentakisphosphate kinase 1 isoform 2 [Homo sapiens]	0.8
	inositol hexakisphosphate and diphosphoinositol-pentakisphosphate kinase 1 isoform 6 [Homo sapiens]	0.8
	serine/threonine-protein kinase LMTK1 isoform 1 [Homo sapiens]	0.8
	PREDICTED: ankyrin repeat domain-containing protein 36B isoform 2 [Homo sapiens]	0.8
	ankyrin repeat domain-containing protein 36B [Homo sapiens]	0.8
	zinc finger transcription factor Trps1 [Homo sapiens]	0.8
	dynactin subunit 1 isoform 1 [Homo sapiens]	0.8
	serine/threonine-protein kinase LMTK1 isoform 2 [Homo sapiens]	0.8
	dynactin subunit 1 isoform 6 [Homo sapiens]	0.8
	dynactin subunit 1 isoform 3 [Homo sapiens]	0.8
	synemin isoform B [Homo sapiens]	0.8
	dynactin subunit 1 isoform 5 [Homo sapiens]	0.8
	bromodomain-containing protein 8 isoform 2 [Homo sapiens]	0.8
	dynactin subunit 1 isoform 2 [Homo sapiens]	0.8
	coiled-coil domain-containing protein 40 isoform 1 [Homo sapiens]	0.8
	dynactin subunit 1 isoform 4 [Homo sapiens]	0.8
	retinal guanylyl cyclase 2 [Homo sapiens]	0.8
	retinal guanylyl cyclase 1 [Homo sapiens]	0.8
	sn1-specific diacylglycerol lipase alpha [Homo sapiens]	0.8
	coiled-coil domain-containing protein 40 isoform 2 [Homo sapiens]	0.8
	PREDICTED: hypothetical protein LOC338667 [Homo sapiens]	0.8
	chromosome transmission fidelity protein 18 homolog [Homo sapiens]	0.8
	von Willebrand factor C and EGF domain-containing protein precursor [Homo sapiens]	0.8
	MORC family CW-type zinc finger protein 3 [Homo sapiens]	0.8
	OTU domain-containing protein 7A [Homo sapiens]	0.8
	GC-rich sequence DNA-binding factor 1 isoform 1 [Homo sapiens]	0.8
	lysine-specific histone demethylase 1A isoform a [Homo sapiens]	0.8
	lysine-specific histone demethylase 1A isoform b [Homo sapiens]	0.8
	GC-rich sequence DNA-binding factor 1 isoform 2 [Homo sapiens]	0.8
	tumor necrosis factor alpha-induced protein 3 [Homo sapiens]	0.8
	MAP/microtubule affinity-regulating kinase 4 isoform 1 [Homo sapiens]	0.8
	serologically defined colon cancer antigen 8 [Homo sapiens]	0.8
	sex comb on midleg-like protein 2 [Homo sapiens]	0.8
	SRSF protein kinase 2 isoform a [Homo sapiens]	0.8
	MAP/microtubule affinity-regulating kinase 4 isoform 2 [Homo sapiens]	0.8
	SRSF protein kinase 2 isoform b [Homo sapiens]	0.8
	macoilin [Homo sapiens]	0.8
	dapper homolog 3 [Homo sapiens]	0.8
	apoptosis-inducing factor 1, mitochondrial isoform 1 precursor [Homo sapiens]	0.8
	2',5'-phosphodiesterase 12 [Homo sapiens]	0.8
	apoptosis-inducing factor 1, mitochondrial isoform 2 precursor [Homo sapiens]	0.8
	F-box only protein 46 [Homo sapiens]	0.8
	TAF5-like RNA polymerase II p300/CBP-associated factor-associated factor 65 kDa subunit 5L isoform a [Homo sapiens]	0.8
	max-binding protein MNT [Homo sapiens]	0.8
	XK-related protein 7 [Homo sapiens]	0.8
	zinc finger protein with KRAB and SCAN domains 1 [Homo sapiens]	0.8
	butyrophilin subfamily 3 member A1 isoform a precursor [Homo sapiens]	0.8
	bone morphogenetic protein 6 preproprotein [Homo sapiens]	0.8
	lysosomal protective protein isoform a precursor [Homo sapiens]	0.8
	katanin p60 ATPase-containing subunit A1 isoform 1 [Homo sapiens]	0.8
	lysosomal protective protein isoform c precursor [Homo sapiens]	0.8
	lysosomal protective protein isoform b precursor [Homo sapiens]	0.8
	MPN domain-containing protein isoform 1 [Homo sapiens]	0.8
	probable G-protein coupled receptor 152 [Homo sapiens]	0.8
	55 kDa erythrocyte membrane protein isoform 1 [Homo sapiens]	0.8
	butyrophilin subfamily 3 member A1 isoform c precursor [Homo sapiens]	0.8
	probable serine protease HTRA3 precursor [Homo sapiens]	0.8
	MPN domain-containing protein isoform 2 [Homo sapiens]	0.8
	corepressor interacting with RBPJ 1 [Homo sapiens]	0.8
	55 kDa erythrocyte membrane protein isoform 2 [Homo sapiens]	0.8
	55 kDa erythrocyte membrane protein isoform 3 [Homo sapiens]	0.8
	BRCA1-A complex subunit BRE isoform 1 [Homo sapiens]	0.8
	proteasomal ATPase-associated factor 1 [Homo sapiens]	0.8
	butyrophilin subfamily 3 member A1 isoform d precursor [Homo sapiens]	0.8
	butyrophilin subfamily 3 member A1 isoform b precursor [Homo sapiens]	0.8
	dysbindin isoform a [Homo sapiens]	0.8
	CD226 antigen precursor [Homo sapiens]	0.8
	apoptosis-inducing factor 1, mitochondrial isoform 5 precursor [Homo sapiens]	0.8
	katanin p60 ATPase-containing subunit A1 isoform 2 [Homo sapiens]	0.8
	dysbindin isoform b [Homo sapiens]	0.8
	S-adenosylmethionine mitochondrial carrier protein isoform a [Homo sapiens]	0.8
	WW domain-binding protein 2 [Homo sapiens]	0.8
	synaptogyrin-1 isoform 1a [Homo sapiens]	0.8
	synaptogyrin-1 isoform 1c [Homo sapiens]	0.8
	synaptogyrin-1 isoform 1b [Homo sapiens]	0.8
	S-adenosylmethionine mitochondrial carrier protein isoform b [Homo sapiens]	0.8
	N-alpha-acetyltransferase 20 isoform a [Homo sapiens]	0.8
	N-alpha-acetyltransferase 20 isoform b [Homo sapiens]	0.8
	migration and invasion enhancer 1 [Homo sapiens]	0.8
	ryanodine receptor 2 [Homo sapiens]	0.8
	probable E3 ubiquitin-protein ligase MYCBP2 [Homo sapiens]	1
	trinucleotide repeat-containing gene 18 protein [Homo sapiens]	0.8
	lipopolysaccharide-responsive and beige-like anchor protein isoform 2 [Homo sapiens]	0.8
	lipopolysaccharide-responsive and beige-like anchor protein isoform 1 [Homo sapiens]	0.8
	teneurin-3 [Homo sapiens]	0.8
	DNA mismatch repair protein Msh6 [Homo sapiens]	0.8
	structural maintenance of chromosomes protein 1B [Homo sapiens]	0.8
	transportin-1 isoform 1 [Homo sapiens]	0.8
	transportin-2 isoform 1 [Homo sapiens]	0.8
	elongator complex protein 2 isoform 1 [Homo sapiens]	0.8
	transportin-1 isoform 2 [Homo sapiens]	0.8
	transportin-2 isoform 2 [Homo sapiens] >ref|NP_001129667.1| transportin-2 isoform 2 [Homo sapiens]	0.8
	protein FAM35A [Homo sapiens]	0.8
	elongator complex protein 2 isoform 2 [Homo sapiens]	0.8
	elongator complex protein 2 isoform 3 [Homo sapiens]	0.8
	elongator complex protein 2 isoform 4 [Homo sapiens]	0.8
	transducin-like enhancer protein 4 [Homo sapiens]	0.8
	transducin-like enhancer protein 1 [Homo sapiens]	0.8
	elongator complex protein 2 isoform 6 [Homo sapiens]	0.8
	elongator complex protein 2 isoform 5 [Homo sapiens]	0.8
	NUAK family SNF1-like kinase 1 [Homo sapiens]	0.8
	alpha-(1,3)-fucosyltransferase [Homo sapiens]	0.8
	anamorsin [Homo sapiens]	0.8
	protein bassoon [Homo sapiens]	0.8
	mucin-6 precursor [Homo sapiens]	0.8
	myoferlin isoform a [Homo sapiens]	0.8
	myoferlin isoform b [Homo sapiens]	0.8
	neurexin-2-beta isoform alpha-1 precursor [Homo sapiens]	0.8
	protein unc-13 homolog A [Homo sapiens]	0.8
	neurexin-2-beta isoform alpha-2 precursor [Homo sapiens]	0.8
	pre-mRNA 3' end processing protein WDR33 isoform 1 [Homo sapiens]	0.8
	tripartite motif-containing protein 66 [Homo sapiens]	0.8
	zinc finger CCCH domain-containing protein 6 [Homo sapiens]	0.8
	protein sel-1 homolog 3 [Homo sapiens]	0.8
	G protein-regulated inducer of neurite outgrowth 1 [Homo sapiens]	0.8
	RNA polymerase II subunit A C-terminal domain phosphatase isoform 1 [Homo sapiens]	0.8
	kinesin-like protein KIF23 isoform 1 [Homo sapiens]	0.8
	RNA polymerase II subunit A C-terminal domain phosphatase isoform 2 [Homo sapiens]	0.8
	MICAL-like protein 1 [Homo sapiens]	0.8
	kinesin-like protein KIF23 isoform 2 [Homo sapiens]	0.8
	RNA polymerase II subunit A C-terminal domain phosphatase isoform 3 [Homo sapiens]	0.8
	interleukin-4 receptor subunit alpha isoform a precursor [Homo sapiens] >ref|NP_001244335.1| interleukin-4 receptor subunit alpha isoform a precursor [Homo sapiens]	0.8
	interleukin-4 receptor subunit alpha isoform c [Homo sapiens]	0.8
	bromo adjacent homology domain-containing 1 protein [Homo sapiens]	0.8
	ribosomal protein S6 kinase alpha-6 [Homo sapiens]	0.8
	F-box/LRR-repeat protein 18 [Homo sapiens]	0.8
	FERM domain-containing protein 7 [Homo sapiens]	0.8
	TRAF3-interacting protein 1 isoform 1 [Homo sapiens]	0.8
	phosphatidylinositol 4-phosphate 5-kinase type-1 gamma isoform 2 [Homo sapiens]	0.8
	interleukin-4 receptor subunit alpha isoform d [Homo sapiens]	0.8
	clathrin interactor 1 isoform 1 [Homo sapiens]	0.8
	transmembrane and coiled-coil domain-containing protein 4 [Homo sapiens]	0.8
	clathrin interactor 1 isoform 3 [Homo sapiens]	0.8
	TRAF3-interacting protein 1 isoform 2 [Homo sapiens]	0.8
	clathrin interactor 1 isoform 2 [Homo sapiens]	0.8
	N-acetylserotonin O-methyltransferase-like protein isoform 1 [Homo sapiens]	0.8
	N-acetylserotonin O-methyltransferase-like protein isoform 3 [Homo sapiens]	0.8
	N-acetylserotonin O-methyltransferase-like protein isoform 2 [Homo sapiens]	0.8
	phosphatase and actin regulator 3 isoform 1 [Homo sapiens]	0.8
	phosphatase and actin regulator 3 isoform 4 [Homo sapiens]	0.8
	phosphatase and actin regulator 3 isoform 2 [Homo sapiens] >ref|NP_001186435.1| phosphatase and actin regulator 3 isoform 2 [Homo sapiens]	0.8
	katanin p60 ATPase-containing subunit A-like 1 [Homo sapiens] >ref|NP_001014402.1| katanin p60 ATPase-containing subunit A-like 1 [Homo sapiens]	0.8
	Golgi reassembly-stacking protein 2 isoform 1 [Homo sapiens]	0.8
	zygote arrest protein 1 [Homo sapiens]	0.8
	metallophosphoesterase 1 isoform 1 [Homo sapiens]	0.8
	Golgi reassembly-stacking protein 2 isoform 2 [Homo sapiens]	0.8
	metallophosphoesterase 1 isoform 2 [Homo sapiens]	0.8
	pre-mRNA 3' end processing protein WDR33 isoform 2 [Homo sapiens]	0.8
	mitochondrial carnitine/acylcarnitine carrier protein [Homo sapiens]	0.8
	pre-mRNA 3' end processing protein WDR33 isoform 3 [Homo sapiens]	0.8
	stAR-related lipid transfer protein 9 [Homo sapiens]	0.8
	zinc finger homeobox protein 3 isoform A [Homo sapiens]	0.8
	zinc finger homeobox protein 3 isoform B [Homo sapiens]	0.8
	teneurin-2 [Homo sapiens]	0.8
	tudor domain-containing protein 6 isoform 1 [Homo sapiens]	0.8
	tudor domain-containing protein 6 isoform 2 [Homo sapiens]	0.8
	centrosomal protein of 170 kDa isoform alpha [Homo sapiens]	0.8
	bifunctional glutamate/proline--tRNA ligase [Homo sapiens]	0.8
	centrosomal protein of 170 kDa isoform beta [Homo sapiens]	0.8
	periaxin isoform 2 [Homo sapiens]	0.8
	centrosomal protein of 170 kDa isoform gamma [Homo sapiens]	0.8
	pogo transposable element with ZNF domain isoform 1 [Homo sapiens]	0.8
	pogo transposable element with ZNF domain isoform 4 [Homo sapiens]	0.8
	pogo transposable element with ZNF domain isoform 2 [Homo sapiens]	0.8
	pogo transposable element with ZNF domain isoform 5 [Homo sapiens]	0.8
	pogo transposable element with ZNF domain isoform 3 [Homo sapiens]	0.8
	minor histocompatibility protein HA-1 isoform 2 precursor [Homo sapiens]	0.8
	minor histocompatibility protein HA-1 isoform 1 [Homo sapiens]	0.8
	electroneutral sodium bicarbonate exchanger 1 isoform a [Homo sapiens]	0.8
	electroneutral sodium bicarbonate exchanger 1 isoform c [Homo sapiens]	0.8
	immunoglobulin superfamily member 2 isoform 1 precursor [Homo sapiens] >ref|NP_001243035.1| immunoglobulin superfamily member 2 isoform 1 precursor [Homo sapiens] >ref|NP_001243038.1| immunoglobulin superfamily member 2 isoform 1 precursor [Homo sapiens]	0.8
	immunoglobulin superfamily member 2 isoform 2 precursor [Homo sapiens]	0.8
	clathrin coat assembly protein AP180 isoform a [Homo sapiens] >ref|NP_001229721.1| clathrin coat assembly protein AP180 isoform a [Homo sapiens]	0.8
	phosphoinositide 3-kinase regulatory subunit 5 isoform 1 [Homo sapiens] >ref|NP_001136105.1| phosphoinositide 3-kinase regulatory subunit 5 isoform 1 [Homo sapiens]	0.8
	clathrin coat assembly protein AP180 isoform b [Homo sapiens]	0.8
	metal transporter CNNM2 isoform 2 [Homo sapiens]	0.8
	clathrin coat assembly protein AP180 isoform d [Homo sapiens]	0.8
	clathrin coat assembly protein AP180 isoform e [Homo sapiens]	0.8
	PWWP domain-containing protein 2A isoform b [Homo sapiens]	0.8
	electroneutral sodium bicarbonate exchanger 1 isoform e [Homo sapiens]	0.8
	zinc finger protein 408 isoform 1 [Homo sapiens]	0.8
	zinc finger protein 408 isoform 2 [Homo sapiens]	0.8
	electroneutral sodium bicarbonate exchanger 1 isoform d [Homo sapiens]	0.8
	electroneutral sodium bicarbonate exchanger 1 isoform f [Homo sapiens]	0.8
	PWWP domain-containing protein 2A isoform a [Homo sapiens]	0.8
	N-acetylglutamate synthase, mitochondrial [Homo sapiens]	0.8
	PWWP domain-containing protein 2A isoform c [Homo sapiens]	0.8
	phosphoinositide 3-kinase regulatory subunit 5 isoform 2 [Homo sapiens] >ref|NP_001238780.1| phosphoinositide 3-kinase regulatory subunit 5 isoform 2 [Homo sapiens] >ref|NP_001238782.1| phosphoinositide 3-kinase regulatory subunit 5 isoform 2 [Homo sapiens] >ref|NP_001238784.1| phosphoinositide 3-kinase regulatory subunit 5 isoform 2 [Homo sapiens]	0.8
	synaptotagmin-1 [Homo sapiens] >ref|NP_001129277.1| synaptotagmin-1 [Homo sapiens] >ref|NP_001129278.1| synaptotagmin-1 [Homo sapiens]	0.8
	WD repeat-containing protein 59 [Homo sapiens]	0.8
	semaphorin-7A isoform 1 preproprotein [Homo sapiens]	0.8
	semaphorin-7A isoform 2 preproprotein [Homo sapiens]	0.8
	semaphorin-7A isoform 3 [Homo sapiens]	0.8
	neuronal acetylcholine receptor subunit alpha-6 isoform 1 precursor [Homo sapiens]	0.8
	neuronal acetylcholine receptor subunit alpha-6 isoform 2 precursor [Homo sapiens]	0.8
	calcium/calmodulin-dependent protein kinase type 1 [Homo sapiens]	0.8
	WD repeat-containing protein 53 [Homo sapiens]	0.8
	PREDICTED: FERM and PDZ domain-containing protein 3 [Homo sapiens]	0.8
	PREDICTED: FERM and PDZ domain-containing protein 3 [Homo sapiens]	0.8
	zinc finger protein 609 [Homo sapiens]	0.8
	serine/threonine-protein kinase SIK3 [Homo sapiens]	0.8
	transmembrane channel-like protein 2 [Homo sapiens]	0.8
	von Willebrand factor A domain-containing protein 7 precursor [Homo sapiens]	0.8
	serine/threonine-protein kinase MARK1 [Homo sapiens]	0.8
	serine/threonine-protein kinase MARK2 isoform d [Homo sapiens]	0.8
	LIM domain and actin-binding protein 1 isoform 1 [Homo sapiens]	0.8
	LIM domain and actin-binding protein 1 isoform 2 [Homo sapiens]	0.8
	MAP/microtubule affinity-regulating kinase 3 isoform a [Homo sapiens]	0.8
	serine/threonine-protein kinase MARK2 isoform a [Homo sapiens]	0.8
	MAP/microtubule affinity-regulating kinase 3 isoform b [Homo sapiens]	0.8
	MAP/microtubule affinity-regulating kinase 3 isoform c [Homo sapiens]	0.8
	exocyst complex component 8 [Homo sapiens]	0.8
	serine/threonine-protein kinase MARK2 isoform c [Homo sapiens]	0.8
	serine/threonine-protein kinase MARK2 isoform e [Homo sapiens]	0.8
	MAP/microtubule affinity-regulating kinase 3 isoform d [Homo sapiens]	0.8
	serine/threonine-protein kinase MARK2 isoform f [Homo sapiens]	0.8
	MAP/microtubule affinity-regulating kinase 3 isoform e [Homo sapiens]	0.8
	LIM domain and actin-binding protein 1 isoform 3 [Homo sapiens]	0.8
	frizzled-5 precursor [Homo sapiens]	0.8
	synaptotagmin-like protein 1 isoform 1 [Homo sapiens]	0.8
	synaptotagmin-like protein 1 isoform 2 [Homo sapiens]	0.8
	TGF-beta-activated kinase 1 and MAP3K7-binding protein 1 isoform alpha [Homo sapiens]	0.8
	protein FAM83F [Homo sapiens]	0.8
	la-related protein 6 isoform 1 [Homo sapiens]	0.8
	katanin p60 ATPase-containing subunit A-like 2 [Homo sapiens]	0.8
	coagulation factor VII isoform a preproprotein [Homo sapiens]	0.8
	TGF-beta-activated kinase 1 and MAP3K7-binding protein 1 isoform beta [Homo sapiens]	0.8
	growth/differentiation factor 9 preproprotein [Homo sapiens]	0.8
	zinc finger protein 367 [Homo sapiens]	0.8
	ras-related protein Rab-1B [Homo sapiens]	0.8

## Sheet: 28 clusters
		biological process----homophilic cell adhesion----GO:0007156
		ENSG00000204967	PCDHA4	protocadherin alpha 4
		ENSG00000156453	PCDH1	protocadherin 1
		ENSG00000204970	PCDHA1	protocadherin alpha 1
		ENSG00000149573	MPZL2	myelin protein zero-like 2
		ENSG00000102290	PCDH11X	protocadherin 11 X-linked
		ENSG00000107736	CDH23	cadherin-like 23
		ENSG00000204963	PCDHA7	protocadherin alpha 7
	cluster # 1	ENSG00000165323	FAT3	FAT tumor suppressor homolog 3 (Drosophila)
		ENSG00000099715	PCDH11Y	protocadherin 11 Y-linked
		ENSG00000196159	FAT4	FAT tumor suppressor homolog 4 (Drosophila)
		ENSG00000204961	PCDHA9	protocadherin alpha 9
		ENSG00000083857	FAT1	FAT tumor suppressor homolog 1 (Drosophila)
		ENSG00000046604	DSG2	desmoglein 2
		ENSG00000134760	DSG1	desmoglein 1
		ENSG00000177103	DSCAML1	Down syndrome cell adhesion molecule like 1
		ENSG00000184226	PCDH9	protocadherin 9
		ENSG00000086570	FAT2	FAT tumor suppressor homolog 2 (Drosophila)
		ENSG00000204969	PCDHA2	protocadherin alpha 2
		biological process----dicarboxylic acid transport----GO:0006835
		ENSG00000079215	SLC1A3	solute carrier family 1 (glial high affinity glutamate transporter), member 3
		ENSG00000141485	SLC13A5	solute carrier family 13 (sodium-dependent citrate transporter), member 5
	cluster # 2	ENSG00000158296	SLC13A3	solute carrier family 13 (sodium-dependent dicarboxylate transporter), member 3
		ENSG00000162383	SLC1A7	solute carrier family 1 (glutamate transporter), member 7
		ENSG00000106688	SLC1A1	solute carrier family 1 (neuronal/epithelial high affinity glutamate transporter, system Xag), member 1
		biological process----cell-cell adhesion----GO:0016337
		ENSG00000204967	PCDHA4	protocadherin alpha 4
		ENSG00000120156	TEK	TEK tyrosine kinase, endothelial
		ENSG00000156453	PCDH1	protocadherin 1
		ENSG00000204970	PCDHA1	protocadherin alpha 1
		ENSG00000149573	MPZL2	myelin protein zero-like 2
		ENSG00000102290	PCDH11X	protocadherin 11 X-linked
		ENSG00000107736	CDH23	cadherin-like 23
		ENSG00000165323	FAT3	FAT tumor suppressor homolog 3 (Drosophila)
		ENSG00000204963	PCDHA7	protocadherin alpha 7
	cluster # 3	ENSG00000151208	DLG5	discs, large homolog 5 (Drosophila)
		ENSG00000099715	PCDH11Y	protocadherin 11 Y-linked
		ENSG00000081138	CDH7	cadherin 7, type 2
		ENSG00000196159	FAT4	FAT tumor suppressor homolog 4 (Drosophila)
		ENSG00000204961	PCDHA9	protocadherin alpha 9
		ENSG00000083857	FAT1	FAT tumor suppressor homolog 1 (Drosophila)
		ENSG00000046604	DSG2	desmoglein 2
		ENSG00000134760	DSG1	desmoglein 1
		ENSG00000177103	DSCAML1	Down syndrome cell adhesion molecule like 1
		ENSG00000184226	PCDH9	protocadherin 9
		ENSG00000086570	FAT2	FAT tumor suppressor homolog 2 (Drosophila)
		ENSG00000204969	PCDHA2	protocadherin alpha 2
		biological process----regulation of mitotic metaphase/anaphase transition----GO:0030071
		ENSG00000149311	ATM	ataxia telangiectasia mutated
		ENSG00000047410	TPR	translocated promoter region (to activated MET oncogene)
		ENSG00000005810	MYCBP2	MYC binding protein 2
	cluster # 4	ENSG00000112742	TTK	TTK protein kinase
		ENSG00000112659	CUL9	cullin 9
		biological process----mitotic metaphase/anaphase transition----GO:0007091
		ENSG00000149311	ATM	ataxia telangiectasia mutated
		ENSG00000047410	TPR	translocated promoter region (to activated MET oncogene)
		ENSG00000005810	MYCBP2	MYC binding protein 2
	cluster # 5	ENSG00000112742	TTK	TTK protein kinase
		ENSG00000112659	CUL9	cullin 9
		biological process----negative regulation of cell cycle process----GO:0010948
		ENSG00000149311	ATM	ataxia telangiectasia mutated
		ENSG00000047410	TPR	translocated promoter region (to activated MET oncogene)
		ENSG00000139687	RB1	retinoblastoma 1
	cluster # 6	ENSG00000041515	MYO16	myosin XVI
		ENSG00000112742	TTK	TTK protein kinase
		biological process----transmembrane transport----GO:0055085
		ENSG00000100678	SLC8A3	solute carrier family 8 (sodium/calcium exchanger), member 3
		ENSG00000158296	SLC13A3	solute carrier family 13 (sodium-dependent dicarboxylate transporter), member 3
		ENSG00000188672	RHCE	Rh blood group, CcEe antigens
		ENSG00000175567	UCP2	uncoupling protein 2 (mitochondrial, proton carrier)
		ENSG00000225697	SLC26A6	solute carrier family 26, member 6
		ENSG00000101194	SLC17A9	solute carrier family 17, member 9
		ENSG00000118160	SLC8A2	solute carrier family 8 (sodium/calcium exchanger), member 2
		ENSG00000149596	JPH2	junctophilin 2
		ENSG00000187010	RHD	Rh blood group, D antigen
	cluster # 7	ENSG00000023839	ABCC2	ATP-binding cassette, sub-family C (CFTR/MRP), member 2
		ENSG00000007216	SLC13A2	solute carrier family 13 (sodium-dependent dicarboxylate transporter), member 2
		ENSG00000138622	HCN4	hyperpolarization activated cyclic nucleotide-gated potassium channel 4
		ENSG00000196600	SLC22A25	solute carrier family 22, member 25
		ENSG00000155561	NUP205	nucleoporin 205kDa
		ENSG00000183023	SLC8A1	solute carrier family 8 (sodium/calcium exchanger), member 1
		ENSG00000163002	NUP35	nucleoporin 35kDa
		ENSG00000178537	SLC25A20	solute carrier family 25 (carnitine/acylcarnitine translocase), member 20
		ENSG00000091664	SLC17A6	solute carrier family 17 (sodium-dependent inorganic phosphate cotransporter), member 6
		ENSG00000047410	TPR	translocated promoter region (to activated MET oncogene)
		ENSG00000150403	TMCO3	transmembrane and coiled-coil domains 3
		ENSG00000108559	NUP88	nucleoporin 88kDa
		ENSG00000174327	SLC16A13	solute carrier family 16, member 13 (monocarboxylic acid transporter 13)
		ENSG00000091262	ABCC6	ATP-binding cassette, sub-family C (CFTR/MRP), member 6
		ENSG00000167323	STIM1	stromal interaction molecule 1
		ENSG00000108932	SLC16A6	solute carrier family 16, member 6 (monocarboxylic acid transporter 7)
		ENSG00000124786	SLC35B3	solute carrier family 35, member B3
		ENSG00000198838	RYR3	ryanodine receptor 3
		ENSG00000100883	SRP54	signal recognition particle 54kDa
		ENSG00000173214	KIAA1919	KIAA1919
		ENSG00000141485	SLC13A5	solute carrier family 13 (sodium-dependent citrate transporter), member 5
		ENSG00000144741	SLC25A26	solute carrier family 25, member 26
		biological process----C4-dicarboxylate transport----GO:0015740
		ENSG00000141485	SLC13A5	solute carrier family 13 (sodium-dependent citrate transporter), member 5
	cluster # 8	ENSG00000158296	SLC13A3	solute carrier family 13 (sodium-dependent dicarboxylate transporter), member 3
		biological process----response to oleic acid----GO:0034201
		ENSG00000021826	CPS1	carbamoyl-phosphate synthetase 1, mitochondrial
		ENSG00000081760	AACS	acetoacetyl-CoA synthetase
		biological process----aspartate transport----GO:0015810
		ENSG00000079215	SLC1A3	solute carrier family 1 (glial high affinity glutamate transporter), member 3
	cluster # 9	ENSG00000158296	SLC13A3	solute carrier family 13 (sodium-dependent dicarboxylate transporter), member 3
		ENSG00000106688	SLC1A1	solute carrier family 1 (neuronal/epithelial high affinity glutamate transporter, system Xag), member 1
		molecular function----sodium:dicarboxylate symporter activity----GO:0017153
		ENSG00000007216	SLC13A2	solute carrier family 13 (sodium-dependent dicarboxylate transporter), member 2
		ENSG00000079215	SLC1A3	solute carrier family 1 (glial high affinity glutamate transporter), member 3
		ENSG00000141485	SLC13A5	solute carrier family 13 (sodium-dependent citrate transporter), member 5
	cluster # 10	ENSG00000158296	SLC13A3	solute carrier family 13 (sodium-dependent dicarboxylate transporter), member 3
		ENSG00000162383	SLC1A7	solute carrier family 1 (glutamate transporter), member 7
		ENSG00000106688	SLC1A1	solute carrier family 1 (neuronal/epithelial high affinity glutamate transporter, system Xag), member 1
		molecular function----dicarboxylic acid transmembrane transporter activity----GO:0005310
		ENSG00000007216	SLC13A2	solute carrier family 13 (sodium-dependent dicarboxylate transporter), member 2
		ENSG00000079215	SLC1A3	solute carrier family 1 (glial high affinity glutamate transporter), member 3
		ENSG00000141485	SLC13A5	solute carrier family 13 (sodium-dependent citrate transporter), member 5
	cluster # 11	ENSG00000158296	SLC13A3	solute carrier family 13 (sodium-dependent dicarboxylate transporter), member 3
		ENSG00000162383	SLC1A7	solute carrier family 1 (glutamate transporter), member 7
		ENSG00000106688	SLC1A1	solute carrier family 1 (neuronal/epithelial high affinity glutamate transporter, system Xag), member 1
		molecular function----acidic amino acid transmembrane transporter activity----GO:0015172
		ENSG00000091664	SLC17A6	solute carrier family 17 (sodium-dependent inorganic phosphate cotransporter), member 6
		ENSG00000079215	SLC1A3	solute carrier family 1 (glial high affinity glutamate transporter), member 3
	cluster # 12	ENSG00000158296	SLC13A3	solute carrier family 13 (sodium-dependent dicarboxylate transporter), member 3
		ENSG00000162383	SLC1A7	solute carrier family 1 (glutamate transporter), member 7
		ENSG00000106688	SLC1A1	solute carrier family 1 (neuronal/epithelial high affinity glutamate transporter, system Xag), member 1
		molecular function----purine nucleoside binding----GO:0001883
		ENSG00000120156	TEK	TEK tyrosine kinase, endothelial
		ENSG00000016391	CHDH	choline dehydrogenase
		ENSG00000085224	ATRX	alpha thalassemia/mental retardation syndrome X-linked (RAD54 homolog, S. cerevisiae)
		ENSG00000128052	KDR	kinase insert domain receptor (a type III receptor tyrosine kinase)
		ENSG00000065357	DGKA	diacylglycerol kinase, alpha 80kDa
		ENSG00000177602	GSG2	germ cell associated 2 (haspin)
		ENSG00000077044	DGKD	diacylglycerol kinase, delta 130kDa
		ENSG00000138622	HCN4	hyperpolarization activated cyclic nucleotide-gated potassium channel 4
		ENSG00000004487	KDM1A	lysine (K)-specific demethylase 1A
		ENSG00000186625	KATNA1	katanin p60 (ATPase-containing) subunit A 1
	cluster # 13	ENSG00000091262	ABCC6	ATP-binding cassette, sub-family C (CFTR/MRP), member 6
		ENSG00000111642	CHD4	chromodomain helicase DNA binding protein 4
		ENSG00000136267	DGKB	diacylglycerol kinase, beta 90kDa
		ENSG00000101890	GUCY2F	guanylate cyclase 2F, retinal
		ENSG00000135250	SRPK2	SFRS protein kinase 2
		ENSG00000116141	MARK1	MAP/microtubule affinity-regulating kinase 1
		ENSG00000105726	ATP13A1	ATPase type 13A1
		ENSG00000102781	KATNAL1	katanin p60 subunit A-like 1
		ENSG00000112659	CUL9	cullin 9
		ENSG00000023839	ABCC2	ATP-binding cassette, sub-family C (CFTR/MRP), member 2
		ENSG00000120254	MTHFD1L	methylenetetrahydrofolate dehydrogenase (NADP+ dependent) 1-like
		ENSG00000167216	KATNAL2	katanin p60 subunit A-like 2
		ENSG00000166833	NAV2	neuron navigator 2
		ENSG00000077935	SMC1B	structural maintenance of chromosomes 1B
		ENSG00000178950	GAK	cyclin G associated kinase
		ENSG00000164070	HSPA4L	heat shock 70kDa protein 4-like
		ENSG00000157106	SMG1	SMG1 homolog, phosphatidylinositol 3-kinase-related kinase (C. elegans)
		ENSG00000140829	DHX38	DEAH (Asp-Glu-Ala-His) box polypeptide 38
		ENSG00000051341	POLQ	polymerase (DNA directed), theta
		ENSG00000155657	TTN	titin
		ENSG00000074590	NUAK1	NUAK family, SNF1-like kinase, 1
		ENSG00000134072	CAMK1	calcium/calmodulin-dependent protein kinase I
		ENSG00000127586	CHTF18	CTF18, chromosome transmission fidelity factor 18 homolog (S. cerevisiae)
		ENSG00000156709	AIFM1	apoptosis-inducing factor, mitochondrion-associated, 1
		ENSG00000137807	KIF23	kinesin family member 23
		ENSG00000179869	ABCA13	ATP-binding cassette, sub-family A (ABC1), member 13
		ENSG00000158486	DNAH3	dynein, axonemal, heavy chain 3
		ENSG00000166947	EPB42	erythrocyte membrane protein band 4.2
		ENSG00000197168	NEK5	NIMA (never in mitosis gene a)-related kinase 5
		ENSG00000064687	ABCA7	ATP-binding cassette, sub-family A (ABC1), member 7
		ENSG00000186111	PIP5K1C	phosphatidylinositol-4-phosphate 5-kinase, type I, gamma
		ENSG00000007047	MARK4	MAP/microtubule affinity-regulating kinase 4
		ENSG00000171132	PRKCE	protein kinase C, epsilon
		ENSG00000151835	SACS	spastic ataxia of Charlevoix-Saguenay (sacsin)
		ENSG00000168781	HISPPD2A	histidine acid phosphatase domain containing 2A
		ENSG00000132518	GUCY2D	guanylate cyclase 2D, membrane (retina-specific)
		ENSG00000041515	MYO16	myosin XVI
		ENSG00000112742	TTK	TTK protein kinase
		ENSG00000095002	MSH2	mutS homolog 2, colon cancer, nonpolyposis type 1 (E. coli)
		ENSG00000100883	SRP54	signal recognition particle 54kDa
		ENSG00000182263	FIGN	fidgetin
		ENSG00000115020	PIKFYVE	phosphoinositide kinase, FYVE finger containing
		ENSG00000181409	AATK	apoptosis-associated tyrosine kinase
		ENSG00000116062	MSH6	mutS homolog 6 (E. coli)
		ENSG00000159256	MORC3	MORC family CW-type zinc finger 3
		ENSG00000072133	RPS6KA6	ribosomal protein S6 kinase, 90kDa, polypeptide 6
		ENSG00000160584	SIK3	SIK family kinase 3
		ENSG00000113595	TRIM23	tripartite motif-containing 23
		ENSG00000170145	SIK2	salt-inducible kinase 2
		ENSG00000021826	CPS1	carbamoyl-phosphate synthetase 1, mitochondrial
		ENSG00000163050	CABC1	chaperone, ABC1 activity of bc1 complex homolog (S. pombe)
		ENSG00000163104	SMARCAD1	SWI/SNF-related, matrix-associated actin-dependent regulator of chromatin, subfamily a, containing DEAD/H box 1
		ENSG00000081760	AACS	acetoacetyl-CoA synthetase
		ENSG00000166986	MARS	methionyl-tRNA synthetase
		ENSG00000075413	MARK3	MAP/microtubule affinity-regulating kinase 3
		ENSG00000072518	MARK2	MAP/microtubule affinity-regulating kinase 2
		ENSG00000102780	DGKH	diacylglycerol kinase, eta
		ENSG00000162889	MAPKAPK2	mitogen-activated protein kinase-activated protein kinase 2
		ENSG00000047410	TPR	translocated promoter region (to activated MET oncogene)
		ENSG00000136628	EPRS	glutamyl-prolyl-tRNA synthetase
		ENSG00000196177	ACADSB	acyl-Coenzyme A dehydrogenase, short/branched chain
		ENSG00000149311	ATM	ataxia telangiectasia mutated
		ENSG00000136383	ALPK3	alpha-kinase 3
		ENSG00000066933	MYO9A	myosin IXA
		molecular function----nucleoside binding----GO:0001882
		ENSG00000120156	TEK	TEK tyrosine kinase, endothelial
		ENSG00000016391	CHDH	choline dehydrogenase
		ENSG00000085224	ATRX	alpha thalassemia/mental retardation syndrome X-linked (RAD54 homolog, S. cerevisiae)
		ENSG00000128052	KDR	kinase insert domain receptor (a type III receptor tyrosine kinase)
		ENSG00000065357	DGKA	diacylglycerol kinase, alpha 80kDa
		ENSG00000177602	GSG2	germ cell associated 2 (haspin)
		ENSG00000077044	DGKD	diacylglycerol kinase, delta 130kDa
		ENSG00000138622	HCN4	hyperpolarization activated cyclic nucleotide-gated potassium channel 4
		ENSG00000004487	KDM1A	lysine (K)-specific demethylase 1A
		ENSG00000186625	KATNA1	katanin p60 (ATPase-containing) subunit A 1
	cluster # 14	ENSG00000091262	ABCC6	ATP-binding cassette, sub-family C (CFTR/MRP), member 6
		ENSG00000111642	CHD4	chromodomain helicase DNA binding protein 4
		ENSG00000136267	DGKB	diacylglycerol kinase, beta 90kDa
		ENSG00000101890	GUCY2F	guanylate cyclase 2F, retinal
		ENSG00000135250	SRPK2	SFRS protein kinase 2
		ENSG00000116141	MARK1	MAP/microtubule affinity-regulating kinase 1
		ENSG00000105726	ATP13A1	ATPase type 13A1
		ENSG00000102781	KATNAL1	katanin p60 subunit A-like 1
		ENSG00000112659	CUL9	cullin 9
		ENSG00000023839	ABCC2	ATP-binding cassette, sub-family C (CFTR/MRP), member 2
		ENSG00000120254	MTHFD1L	methylenetetrahydrofolate dehydrogenase (NADP+ dependent) 1-like
		ENSG00000167216	KATNAL2	katanin p60 subunit A-like 2
		ENSG00000166833	NAV2	neuron navigator 2
		ENSG00000077935	SMC1B	structural maintenance of chromosomes 1B
		ENSG00000178950	GAK	cyclin G associated kinase
		ENSG00000164070	HSPA4L	heat shock 70kDa protein 4-like
		ENSG00000157106	SMG1	SMG1 homolog, phosphatidylinositol 3-kinase-related kinase (C. elegans)
		ENSG00000140829	DHX38	DEAH (Asp-Glu-Ala-His) box polypeptide 38
		ENSG00000051341	POLQ	polymerase (DNA directed), theta
		ENSG00000155657	TTN	titin
		ENSG00000074590	NUAK1	NUAK family, SNF1-like kinase, 1
		ENSG00000134072	CAMK1	calcium/calmodulin-dependent protein kinase I
		ENSG00000127586	CHTF18	CTF18, chromosome transmission fidelity factor 18 homolog (S. cerevisiae)
		ENSG00000156709	AIFM1	apoptosis-inducing factor, mitochondrion-associated, 1
		ENSG00000137807	KIF23	kinesin family member 23
		ENSG00000179869	ABCA13	ATP-binding cassette, sub-family A (ABC1), member 13
		ENSG00000158486	DNAH3	dynein, axonemal, heavy chain 3
		ENSG00000166947	EPB42	erythrocyte membrane protein band 4.2
		ENSG00000197168	NEK5	NIMA (never in mitosis gene a)-related kinase 5
		ENSG00000064687	ABCA7	ATP-binding cassette, sub-family A (ABC1), member 7
		ENSG00000186111	PIP5K1C	phosphatidylinositol-4-phosphate 5-kinase, type I, gamma
		ENSG00000007047	MARK4	MAP/microtubule affinity-regulating kinase 4
		ENSG00000171132	PRKCE	protein kinase C, epsilon
		ENSG00000151835	SACS	spastic ataxia of Charlevoix-Saguenay (sacsin)
		ENSG00000168781	HISPPD2A	histidine acid phosphatase domain containing 2A
		ENSG00000132518	GUCY2D	guanylate cyclase 2D, membrane (retina-specific)
		ENSG00000041515	MYO16	myosin XVI
		ENSG00000112742	TTK	TTK protein kinase
		ENSG00000095002	MSH2	mutS homolog 2, colon cancer, nonpolyposis type 1 (E. coli)
		ENSG00000100883	SRP54	signal recognition particle 54kDa
		ENSG00000182263	FIGN	fidgetin
		ENSG00000115020	PIKFYVE	phosphoinositide kinase, FYVE finger containing
		ENSG00000181409	AATK	apoptosis-associated tyrosine kinase
		ENSG00000116062	MSH6	mutS homolog 6 (E. coli)
		ENSG00000159256	MORC3	MORC family CW-type zinc finger 3
		ENSG00000072133	RPS6KA6	ribosomal protein S6 kinase, 90kDa, polypeptide 6
		ENSG00000160584	SIK3	SIK family kinase 3
		ENSG00000113595	TRIM23	tripartite motif-containing 23
		ENSG00000170145	SIK2	salt-inducible kinase 2
		ENSG00000021826	CPS1	carbamoyl-phosphate synthetase 1, mitochondrial
		ENSG00000163050	CABC1	chaperone, ABC1 activity of bc1 complex homolog (S. pombe)
		ENSG00000163104	SMARCAD1	SWI/SNF-related, matrix-associated actin-dependent regulator of chromatin, subfamily a, containing DEAD/H box 1
		ENSG00000081760	AACS	acetoacetyl-CoA synthetase
		ENSG00000166986	MARS	methionyl-tRNA synthetase
		ENSG00000075413	MARK3	MAP/microtubule affinity-regulating kinase 3
		ENSG00000072518	MARK2	MAP/microtubule affinity-regulating kinase 2
		ENSG00000102780	DGKH	diacylglycerol kinase, eta
		ENSG00000162889	MAPKAPK2	mitogen-activated protein kinase-activated protein kinase 2
		ENSG00000047410	TPR	translocated promoter region (to activated MET oncogene)
		ENSG00000136628	EPRS	glutamyl-prolyl-tRNA synthetase
		ENSG00000196177	ACADSB	acyl-Coenzyme A dehydrogenase, short/branched chain
		ENSG00000149311	ATM	ataxia telangiectasia mutated
		ENSG00000136383	ALPK3	alpha-kinase 3
		ENSG00000066933	MYO9A	myosin IXA
		molecular function----metal ion binding----GO:0046872
		ENSG00000005810	MYCBP2	MYC binding protein 2
		ENSG00000085224	ATRX	alpha thalassemia/mental retardation syndrome X-linked (RAD54 homolog, S. cerevisiae)
		ENSG00000068654	POLR1A	polymerase (RNA) I polypeptide A, 194kDa
		ENSG00000118160	SLC8A2	solute carrier family 8 (sodium/calcium exchanger), member 2
		ENSG00000094631	HDAC6	histone deacetylase 6
		ENSG00000204963	PCDHA7	protocadherin alpha 7
		ENSG00000104447	TRPS1	trichorhinophalangeal syndrome I
		ENSG00000140836	ZFHX3	zinc finger homeobox 3
		ENSG00000204961	PCDHA9	protocadherin alpha 9
		ENSG00000167323	STIM1	stromal interaction molecule 1
		ENSG00000163820	FYCO1	FYVE and coiled-coil domain containing 1
	cluster # 15	ENSG00000166169	POLL	polymerase (DNA directed), lambda
		ENSG00000135250	SRPK2	SFRS protein kinase 2
		ENSG00000180210	F2	coagulation factor II (thrombin)
		ENSG00000196418	ZNF124	zinc finger protein 124
		ENSG00000155329	ZCCHC10	zinc finger, CCHC domain containing 10
		ENSG00000175471	MCTP1	multiple C2 domains, transmembrane 1
		ENSG00000204970	PCDHA1	protocadherin alpha 1
		ENSG00000100139	MICALL1	MICAL-like 1
		ENSG00000116141	MARK1	MAP/microtubule affinity-regulating kinase 1
		ENSG00000050405	LIMA1	LIM domain and actin binding 1
		ENSG00000089163	SIRT4	sirtuin (silent mating type information regulation 2 homolog) 4 (S. cerevisiae)
		ENSG00000180448	HMHA1	histocompatibility (minor) HA-1
		ENSG00000167992	VWCE	von Willebrand factor C and EGF domains
		ENSG00000123091	RNF11	ring finger protein 11
		ENSG00000112659	CUL9	cullin 9
		ENSG00000180843ENSG00000173821	RNF213	ring finger protein 213
		ENSG00000116514	RNF19B	ring finger protein 19B
		ENSG00000103313	MEFV	Mediterranean fever
		ENSG00000110076	NRXN2	neurexin 2
		ENSG00000183023	SLC8A1	solute carrier family 8 (sodium/calcium exchanger), member 1
		ENSG00000164061	BSN	bassoon (presynaptic cytomatrix protein)
		ENSG00000138336	TET1	tet oncogene 1
		ENSG00000165244	ZNF367	zinc finger protein 367
		ENSG00000198838	RYR3	ryanodine receptor 3
		ENSG00000173214	KIAA1919	KIAA1919
		ENSG00000154920	EME1	essential meiotic endonuclease 1 homolog 1 (S. pombe)
		ENSG00000134343	ANO3	anoctamin 3
		ENSG00000204967	PCDHA4	protocadherin alpha 4
		ENSG00000155657	TTN	titin
		ENSG00000175213	ZNF408	zinc finger protein 408
		ENSG00000074590	NUAK1	NUAK family, SNF1-like kinase, 1
		ENSG00000174306	ZHX3	zinc fingers and homeoboxes 3
		ENSG00000178175	ZNF366	zinc finger protein 366
		ENSG00000133884	DPF2	D4, zinc and double PHD fingers family 2
		ENSG00000165323	FAT3	FAT tumor suppressor homolog 3 (Drosophila)
		ENSG00000171132	PRKCE	protein kinase C, epsilon
		ENSG00000159579	RSPRY1	ring finger and SPRY domain containing 1
		ENSG00000005884	ITGA3	integrin, alpha 3 (antigen CD49C, alpha 3 subunit of VLA-3 receptor)
		ENSG00000166716	ZNF592	zinc finger protein 592
		ENSG00000095002	MSH2	mutS homolog 2, colon cancer, nonpolyposis type 1 (E. coli)
		ENSG00000165917	RAPSN	receptor-associated protein of the synapse
		ENSG00000115020	PIKFYVE	phosphoinositide kinase, FYVE finger containing
		ENSG00000148795	CYP17A1	cytochrome P450, family 17, subfamily A, polypeptide 1
		ENSG00000072133	RPS6KA6	ribosomal protein S6 kinase, 90kDa, polypeptide 6
		ENSG00000159256	MORC3	MORC family CW-type zinc finger 3
		ENSG00000204969	PCDHA2	protocadherin alpha 2
		ENSG00000196344	ADH7	alcohol dehydrogenase 7 (class IV), mu or sigma polypeptide
		ENSG00000160584	SIK3	SIK family kinase 3
		ENSG00000156453	PCDH1	protocadherin 1
		ENSG00000050438	SLC4A8	solute carrier family 4, sodium bicarbonate cotransporter, member 8
		ENSG00000158296	SLC13A3	solute carrier family 13 (sodium-dependent dicarboxylate transporter), member 3
		ENSG00000107736	CDH23	cadherin-like 23
		ENSG00000100426	ZBED4	zinc finger, BED-type containing 4
		ENSG00000223547	ZNF844	zinc finger protein 844
		ENSG00000130287	NCAN	neurocan
		ENSG00000067715	SYT1	synaptotagmin I
		ENSG00000171551	ECEL1	endothelin converting enzyme-like 1
		ENSG00000092140	G2E3	G2/M-phase specific E3 ubiquitin ligase
		ENSG00000134780	DAGLA	diacylglycerol lipase, alpha
		ENSG00000102780	DGKH	diacylglycerol kinase, eta
		ENSG00000099715	PCDH11Y	protocadherin 11 Y-linked
		ENSG00000107438	PDLIM1	PDZ and LIM domain 1
		ENSG00000083857	FAT1	FAT tumor suppressor homolog 1 (Drosophila)
		ENSG00000173875	ZNF791	zinc finger protein 791
		ENSG00000066933	MYO9A	myosin IXA
		ENSG00000065357	DGKA	diacylglycerol kinase, alpha 80kDa
		ENSG00000077044	DGKD	diacylglycerol kinase, delta 130kDa
		ENSG00000177602	GSG2	germ cell associated 2 (haspin)
		ENSG00000138622	HCN4	hyperpolarization activated cyclic nucleotide-gated potassium channel 4
		ENSG00000166436	TRIM66	tripartite motif-containing 66
		ENSG00000196646	ZNF136	zinc finger protein 136
		ENSG00000091664	SLC17A6	solute carrier family 17 (sodium-dependent inorganic phosphate cotransporter), member 6
		ENSG00000187147	RNF220	ring finger protein 220
		ENSG00000106261	ZKSCAN1	zinc finger with KRAB and SCAN domains 1
		ENSG00000124523	SIRT5	sirtuin (silent mating type information regulation 2 homolog) 5 (S. cerevisiae)
		ENSG00000131931	THAP1	THAP domain containing, apoptosis associated protein 1
		ENSG00000111642	CHD4	chromodomain helicase DNA binding protein 4
		ENSG00000137185	ZNF193	zinc finger protein 193
		ENSG00000034677	RNF19A	ring finger protein 19A
		ENSG00000136267	DGKB	diacylglycerol kinase, beta 90kDa
		ENSG00000112320	SOBP	sine oculis binding protein homolog (Drosophila)
		ENSG00000167548	MLL2	myeloid/lymphoid or mixed-lineage leukemia 2
		ENSG00000105726	ATP13A1	ATPase type 13A1
		ENSG00000100678	SLC8A3	solute carrier family 8 (sodium/calcium exchanger), member 3
		ENSG00000130957	FBP2	fructose-1,6-bisphosphatase 2
		ENSG00000088298	EDEM2	ER degradation enhancer, mannosidase alpha-like 2
		ENSG00000154889	MPPE1	metallophosphoesterase 1
		ENSG00000197647	ZNF433	zinc finger protein 433
		ENSG00000130749	ZC3H4	zinc finger CCCH-type containing 4
		ENSG00000042980	ADAM28	ADAM metallopeptidase domain 28
		ENSG00000198604	BAZ1A	bromodomain adjacent to zinc finger domain, 1A
		ENSG00000091656	ZFHX4	zinc finger homeobox 4
		ENSG00000127663	KDM4B	lysine (K)-specific demethylase 4B
		ENSG00000175322	ZNF519	zinc finger protein 519
		ENSG00000166888	STAT6	signal transducer and activator of transcription 6, interleukin-4 induced
		ENSG00000065457	ADAT1	adenosine deaminase, tRNA-specific 1
		ENSG00000159658	KIAA0494	KIAA0494
		ENSG00000134760	DSG1	desmoglein 1
		ENSG00000169918	OTUD7A	OTU domain containing 7A
		ENSG00000232125	DYTN	dystrotelin
		ENSG00000184226	PCDH9	protocadherin 9
		ENSG00000157106	SMG1	SMG1 homolog, phosphatidylinositol 3-kinase-related kinase (C. elegans)
		ENSG00000146733	PSPH	phosphoserine phosphatase
		ENSG00000188177	ZC3H6	zinc finger CCCH-type containing 6
		ENSG00000139287	TPH2	tryptophan hydroxylase 2
		ENSG00000139151	PLCZ1	phospholipase C, zeta 1
		ENSG00000198947	DMD	dystrophin
		ENSG00000102290	PCDH11X	protocadherin 11 X-linked
		ENSG00000140563	MCTP2	multiple C2 domains, transmembrane 2
		ENSG00000163931	TKT	transketolase
		ENSG00000007216	SLC13A2	solute carrier family 13 (sodium-dependent dicarboxylate transporter), member 2
		ENSG00000143442	POGZ	pogo transposable element with ZNF domain
		ENSG00000197168	NEK5	NIMA (never in mitosis gene a)-related kinase 5
		ENSG00000144290	SLC4A10	solute carrier family 4, sodium bicarbonate transporter, member 10
		ENSG00000081138	CDH7	cadherin 7, type 2
		ENSG00000165632	TAF3	TAF3 RNA polymerase II, TATA box binding protein (TBP)-associated factor, 140kDa
		ENSG00000164626	KCNK5	potassium channel, subfamily K, member 5
		ENSG00000046604	DSG2	desmoglein 2
		ENSG00000130477	UNC13A	unc-13 homolog A (C. elegans)
		ENSG00000137955	RABGGTB	Rab geranylgeranyltransferase, beta subunit
		ENSG00000086570	FAT2	FAT tumor suppressor homolog 2 (Drosophila)
		ENSG00000093100	MICAL3	microtubule associated monoxygenase, calponin and LIM domain containing 3
		ENSG00000116062	MSH6	mutS homolog 6 (E. coli)
		ENSG00000132510	KDM6B	lysine (K)-specific demethylase 6B
		ENSG00000100523	DDHD1	DDHD domain containing 1
		ENSG00000172955	ADH6	alcohol dehydrogenase 6 (class V)
		ENSG00000113595	TRIM23	tripartite motif-containing 23
		ENSG00000170145	SIK2	salt-inducible kinase 2
		ENSG00000047365	ARAP2	ArfGAP with RhoGAP domain, ankyrin repeat and PH domain 2
		ENSG00000118503	TNFAIP3	tumor necrosis factor, alpha-induced protein 3
		ENSG00000164749	HNF4G	hepatocyte nuclear factor 4, gamma
		ENSG00000012504	NR1H4	nuclear receptor subfamily 1, group H, member 4
		ENSG00000186951	PPARA	peroxisome proliferator-activated receptor alpha
		ENSG00000063854	HAGH	hydroxyacylglutathione hydrolase
		ENSG00000215421	ZNF407	zinc finger protein 407
		ENSG00000127603	MACF1	microtubule-actin crosslinking factor 1
		ENSG00000072518	MARK2	MAP/microtubule affinity-regulating kinase 2
		ENSG00000180357	ZNF609	zinc finger protein 609
		ENSG00000148606	POLR3A	polymerase (RNA) III (DNA directed) polypeptide A, 155kDa
		ENSG00000165671	NSD1	nuclear receptor binding SET domain protein 1
		ENSG00000196159	FAT4	FAT tumor suppressor homolog 4 (Drosophila)
		ENSG00000136878	USP20	ubiquitin specific peptidase 20
		ENSG00000057593	F7	coagulation factor VII (serum prothrombin conversion accelerator)
		ENSG00000141485	SLC13A5	solute carrier family 13 (sodium-dependent citrate transporter), member 5
		ENSG00000213762	ZNF134	zinc finger protein 134
		ENSG00000130449	ZSWIM6	zinc finger, SWIM-type containing 6
		molecular function----adenyl nucleotide binding----GO:0030554
		ENSG00000120156	TEK	TEK tyrosine kinase, endothelial
		ENSG00000016391	CHDH	choline dehydrogenase
		ENSG00000085224	ATRX	alpha thalassemia/mental retardation syndrome X-linked (RAD54 homolog, S. cerevisiae)
		ENSG00000128052	KDR	kinase insert domain receptor (a type III receptor tyrosine kinase)
		ENSG00000065357	DGKA	diacylglycerol kinase, alpha 80kDa
		ENSG00000177602	GSG2	germ cell associated 2 (haspin)
		ENSG00000077044	DGKD	diacylglycerol kinase, delta 130kDa
		ENSG00000138622	HCN4	hyperpolarization activated cyclic nucleotide-gated potassium channel 4
		ENSG00000004487	KDM1A	lysine (K)-specific demethylase 1A
		ENSG00000186625	KATNA1	katanin p60 (ATPase-containing) subunit A 1
	cluster # 16	ENSG00000091262	ABCC6	ATP-binding cassette, sub-family C (CFTR/MRP), member 6
		ENSG00000111642	CHD4	chromodomain helicase DNA binding protein 4
		ENSG00000136267	DGKB	diacylglycerol kinase, beta 90kDa
		ENSG00000101890	GUCY2F	guanylate cyclase 2F, retinal
		ENSG00000135250	SRPK2	SFRS protein kinase 2
		ENSG00000116141	MARK1	MAP/microtubule affinity-regulating kinase 1
		ENSG00000105726	ATP13A1	ATPase type 13A1
		ENSG00000102781	KATNAL1	katanin p60 subunit A-like 1
		ENSG00000112659	CUL9	cullin 9
		ENSG00000023839	ABCC2	ATP-binding cassette, sub-family C (CFTR/MRP), member 2
		ENSG00000120254	MTHFD1L	methylenetetrahydrofolate dehydrogenase (NADP+ dependent) 1-like
		ENSG00000167216	KATNAL2	katanin p60 subunit A-like 2
		ENSG00000166833	NAV2	neuron navigator 2
		ENSG00000077935	SMC1B	structural maintenance of chromosomes 1B
		ENSG00000178950	GAK	cyclin G associated kinase
		ENSG00000164070	HSPA4L	heat shock 70kDa protein 4-like
		ENSG00000157106	SMG1	SMG1 homolog, phosphatidylinositol 3-kinase-related kinase (C. elegans)
		ENSG00000140829	DHX38	DEAH (Asp-Glu-Ala-His) box polypeptide 38
		ENSG00000051341	POLQ	polymerase (DNA directed), theta
		ENSG00000155657	TTN	titin
		ENSG00000074590	NUAK1	NUAK family, SNF1-like kinase, 1
		ENSG00000127586	CHTF18	CTF18, chromosome transmission fidelity factor 18 homolog (S. cerevisiae)
		ENSG00000134072	CAMK1	calcium/calmodulin-dependent protein kinase I
		ENSG00000156709	AIFM1	apoptosis-inducing factor, mitochondrion-associated, 1
		ENSG00000137807	KIF23	kinesin family member 23
		ENSG00000179869	ABCA13	ATP-binding cassette, sub-family A (ABC1), member 13
		ENSG00000158486	DNAH3	dynein, axonemal, heavy chain 3
		ENSG00000166947	EPB42	erythrocyte membrane protein band 4.2
		ENSG00000197168	NEK5	NIMA (never in mitosis gene a)-related kinase 5
		ENSG00000064687	ABCA7	ATP-binding cassette, sub-family A (ABC1), member 7
		ENSG00000186111	PIP5K1C	phosphatidylinositol-4-phosphate 5-kinase, type I, gamma
		ENSG00000007047	MARK4	MAP/microtubule affinity-regulating kinase 4
		ENSG00000171132	PRKCE	protein kinase C, epsilon
		ENSG00000151835	SACS	spastic ataxia of Charlevoix-Saguenay (sacsin)
		ENSG00000168781	HISPPD2A	histidine acid phosphatase domain containing 2A
		ENSG00000132518	GUCY2D	guanylate cyclase 2D, membrane (retina-specific)
		ENSG00000041515	MYO16	myosin XVI
		ENSG00000112742	TTK	TTK protein kinase
		ENSG00000095002	MSH2	mutS homolog 2, colon cancer, nonpolyposis type 1 (E. coli)
		ENSG00000182263	FIGN	fidgetin
		ENSG00000115020	PIKFYVE	phosphoinositide kinase, FYVE finger containing
		ENSG00000181409	AATK	apoptosis-associated tyrosine kinase
		ENSG00000116062	MSH6	mutS homolog 6 (E. coli)
		ENSG00000159256	MORC3	MORC family CW-type zinc finger 3
		ENSG00000072133	RPS6KA6	ribosomal protein S6 kinase, 90kDa, polypeptide 6
		ENSG00000160584	SIK3	SIK family kinase 3
		ENSG00000170145	SIK2	salt-inducible kinase 2
		ENSG00000021826	CPS1	carbamoyl-phosphate synthetase 1, mitochondrial
		ENSG00000163050	CABC1	chaperone, ABC1 activity of bc1 complex homolog (S. pombe)
		ENSG00000163104	SMARCAD1	SWI/SNF-related, matrix-associated actin-dependent regulator of chromatin, subfamily a, containing DEAD/H box 1
		ENSG00000081760	AACS	acetoacetyl-CoA synthetase
		ENSG00000166986	MARS	methionyl-tRNA synthetase
		ENSG00000075413	MARK3	MAP/microtubule affinity-regulating kinase 3
		ENSG00000072518	MARK2	MAP/microtubule affinity-regulating kinase 2
		ENSG00000102780	DGKH	diacylglycerol kinase, eta
		ENSG00000162889	MAPKAPK2	mitogen-activated protein kinase-activated protein kinase 2
		ENSG00000047410	TPR	translocated promoter region (to activated MET oncogene)
		ENSG00000136628	EPRS	glutamyl-prolyl-tRNA synthetase
		ENSG00000196177	ACADSB	acyl-Coenzyme A dehydrogenase, short/branched chain
		ENSG00000149311	ATM	ataxia telangiectasia mutated
		ENSG00000136383	ALPK3	alpha-kinase 3
		ENSG00000066933	MYO9A	myosin IXA
		molecular function----adenyl ribonucleotide binding----GO:0032559
		ENSG00000120156	TEK	TEK tyrosine kinase, endothelial
		ENSG00000085224	ATRX	alpha thalassemia/mental retardation syndrome X-linked (RAD54 homolog, S. cerevisiae)
		ENSG00000128052	KDR	kinase insert domain receptor (a type III receptor tyrosine kinase)
		ENSG00000065357	DGKA	diacylglycerol kinase, alpha 80kDa
		ENSG00000177602	GSG2	germ cell associated 2 (haspin)
		ENSG00000077044	DGKD	diacylglycerol kinase, delta 130kDa
		ENSG00000138622	HCN4	hyperpolarization activated cyclic nucleotide-gated potassium channel 4
		ENSG00000186625	KATNA1	katanin p60 (ATPase-containing) subunit A 1
	cluster # 17	ENSG00000091262	ABCC6	ATP-binding cassette, sub-family C (CFTR/MRP), member 6
		ENSG00000111642	CHD4	chromodomain helicase DNA binding protein 4
		ENSG00000136267	DGKB	diacylglycerol kinase, beta 90kDa
		ENSG00000101890	GUCY2F	guanylate cyclase 2F, retinal
		ENSG00000135250	SRPK2	SFRS protein kinase 2
		ENSG00000116141	MARK1	MAP/microtubule affinity-regulating kinase 1
		ENSG00000105726	ATP13A1	ATPase type 13A1
		ENSG00000102781	KATNAL1	katanin p60 subunit A-like 1
		ENSG00000112659	CUL9	cullin 9
		ENSG00000023839	ABCC2	ATP-binding cassette, sub-family C (CFTR/MRP), member 2
		ENSG00000120254	MTHFD1L	methylenetetrahydrofolate dehydrogenase (NADP+ dependent) 1-like
		ENSG00000167216	KATNAL2	katanin p60 subunit A-like 2
		ENSG00000166833	NAV2	neuron navigator 2
		ENSG00000077935	SMC1B	structural maintenance of chromosomes 1B
		ENSG00000178950	GAK	cyclin G associated kinase
		ENSG00000164070	HSPA4L	heat shock 70kDa protein 4-like
		ENSG00000157106	SMG1	SMG1 homolog, phosphatidylinositol 3-kinase-related kinase (C. elegans)
		ENSG00000140829	DHX38	DEAH (Asp-Glu-Ala-His) box polypeptide 38
		ENSG00000051341	POLQ	polymerase (DNA directed), theta
		ENSG00000155657	TTN	titin
		ENSG00000074590	NUAK1	NUAK family, SNF1-like kinase, 1
		ENSG00000127586	CHTF18	CTF18, chromosome transmission fidelity factor 18 homolog (S. cerevisiae)
		ENSG00000134072	CAMK1	calcium/calmodulin-dependent protein kinase I
		ENSG00000137807	KIF23	kinesin family member 23
		ENSG00000179869	ABCA13	ATP-binding cassette, sub-family A (ABC1), member 13
		ENSG00000158486	DNAH3	dynein, axonemal, heavy chain 3
		ENSG00000166947	EPB42	erythrocyte membrane protein band 4.2
		ENSG00000064687	ABCA7	ATP-binding cassette, sub-family A (ABC1), member 7
		ENSG00000186111	PIP5K1C	phosphatidylinositol-4-phosphate 5-kinase, type I, gamma
		ENSG00000197168	NEK5	NIMA (never in mitosis gene a)-related kinase 5
		ENSG00000171132	PRKCE	protein kinase C, epsilon
		ENSG00000007047	MARK4	MAP/microtubule affinity-regulating kinase 4
		ENSG00000151835	SACS	spastic ataxia of Charlevoix-Saguenay (sacsin)
		ENSG00000168781	HISPPD2A	histidine acid phosphatase domain containing 2A
		ENSG00000132518	GUCY2D	guanylate cyclase 2D, membrane (retina-specific)
		ENSG00000041515	MYO16	myosin XVI
		ENSG00000112742	TTK	TTK protein kinase
		ENSG00000095002	MSH2	mutS homolog 2, colon cancer, nonpolyposis type 1 (E. coli)
		ENSG00000115020	PIKFYVE	phosphoinositide kinase, FYVE finger containing
		ENSG00000182263	FIGN	fidgetin
		ENSG00000181409	AATK	apoptosis-associated tyrosine kinase
		ENSG00000116062	MSH6	mutS homolog 6 (E. coli)
		ENSG00000159256	MORC3	MORC family CW-type zinc finger 3
		ENSG00000072133	RPS6KA6	ribosomal protein S6 kinase, 90kDa, polypeptide 6
		ENSG00000160584	SIK3	SIK family kinase 3
		ENSG00000170145	SIK2	salt-inducible kinase 2
		ENSG00000021826	CPS1	carbamoyl-phosphate synthetase 1, mitochondrial
		ENSG00000163050	CABC1	chaperone, ABC1 activity of bc1 complex homolog (S. pombe)
		ENSG00000163104	SMARCAD1	SWI/SNF-related, matrix-associated actin-dependent regulator of chromatin, subfamily a, containing DEAD/H box 1
		ENSG00000081760	AACS	acetoacetyl-CoA synthetase
		ENSG00000166986	MARS	methionyl-tRNA synthetase
		ENSG00000075413	MARK3	MAP/microtubule affinity-regulating kinase 3
		ENSG00000072518	MARK2	MAP/microtubule affinity-regulating kinase 2
		ENSG00000102780	DGKH	diacylglycerol kinase, eta
		ENSG00000162889	MAPKAPK2	mitogen-activated protein kinase-activated protein kinase 2
		ENSG00000047410	TPR	translocated promoter region (to activated MET oncogene)
		ENSG00000136628	EPRS	glutamyl-prolyl-tRNA synthetase
		ENSG00000149311	ATM	ataxia telangiectasia mutated
		ENSG00000136383	ALPK3	alpha-kinase 3
		ENSG00000066933	MYO9A	myosin IXA
		molecular function----secondary active transmembrane transporter activity----GO:0015291
		ENSG00000100678	SLC8A3	solute carrier family 8 (sodium/calcium exchanger), member 3
		ENSG00000050438	SLC4A8	solute carrier family 4, sodium bicarbonate cotransporter, member 8
		ENSG00000158296	SLC13A3	solute carrier family 13 (sodium-dependent dicarboxylate transporter), member 3
		ENSG00000225697	SLC26A6	solute carrier family 26, member 6
		ENSG00000118160	SLC8A2	solute carrier family 8 (sodium/calcium exchanger), member 2
		ENSG00000007216	SLC13A2	solute carrier family 13 (sodium-dependent dicarboxylate transporter), member 2
		ENSG00000079215	SLC1A3	solute carrier family 1 (glial high affinity glutamate transporter), member 3
		ENSG00000106688	SLC1A1	solute carrier family 1 (neuronal/epithelial high affinity glutamate transporter, system Xag), member 1
	cluster # 18	ENSG00000183023	SLC8A1	solute carrier family 8 (sodium/calcium exchanger), member 1
		ENSG00000144290	SLC4A10	solute carrier family 4, sodium bicarbonate transporter, member 10
		ENSG00000091664	SLC17A6	solute carrier family 17 (sodium-dependent inorganic phosphate cotransporter), member 6
		ENSG00000150403	TMCO3	transmembrane and coiled-coil domains 3
		ENSG00000174327	SLC16A13	solute carrier family 16, member 13 (monocarboxylic acid transporter 13)
		ENSG00000108932	SLC16A6	solute carrier family 16, member 6 (monocarboxylic acid transporter 7)
		ENSG00000173214	KIAA1919	KIAA1919
		ENSG00000141485	SLC13A5	solute carrier family 13 (sodium-dependent citrate transporter), member 5
		ENSG00000162383	SLC1A7	solute carrier family 1 (glutamate transporter), member 7
		molecular function----organic acid:sodium symporter activity----GO:0005343
		ENSG00000007216	SLC13A2	solute carrier family 13 (sodium-dependent dicarboxylate transporter), member 2
		ENSG00000079215	SLC1A3	solute carrier family 1 (glial high affinity glutamate transporter), member 3
		ENSG00000141485	SLC13A5	solute carrier family 13 (sodium-dependent citrate transporter), member 5
		ENSG00000158296	SLC13A3	solute carrier family 13 (sodium-dependent dicarboxylate transporter), member 3
		ENSG00000162383	SLC1A7	solute carrier family 1 (glutamate transporter), member 7
		ENSG00000106688	SLC1A1	solute carrier family 1 (neuronal/epithelial high affinity glutamate transporter, system Xag), member 1
		cellular component----microtubule cytoskeleton----GO:0015630
		ENSG00000149499	EML3	echinoderm microtubule associated protein like 3
		ENSG00000213066	FGFR1OP	FGFR1 oncogene partner
		ENSG00000005810	MYCBP2	MYC binding protein 2
		ENSG00000116141	MARK1	MAP/microtubule affinity-regulating kinase 1
		ENSG00000118503	TNFAIP3	tumor necrosis factor, alpha-induced protein 3
		ENSG00000138119	MYOF	myoferlin
		ENSG00000158296	SLC13A3	solute carrier family 13 (sodium-dependent dicarboxylate transporter), member 3
		ENSG00000102781	KATNAL1	katanin p60 subunit A-like 1
		ENSG00000147874	HAUS6	HAUS augmin-like complex, subunit 6
		ENSG00000102699	PARP4	poly (ADP-ribose) polymerase family, member 4
		ENSG00000137312	FLOT1	flotillin 1
		ENSG00000137807	KIF23	kinesin family member 23
		ENSG00000094631	HDAC6	histone deacetylase 6
	cluster # 19	ENSG00000127603	MACF1	microtubule-actin crosslinking factor 1
		ENSG00000158486	DNAH3	dynein, axonemal, heavy chain 3
		ENSG00000167216	KATNAL2	katanin p60 subunit A-like 2
		ENSG00000103313	MEFV	Mediterranean fever
		ENSG00000076382	SPAG5	sperm associated antigen 5
		ENSG00000101844	ATG4A	ATG4 autophagy related 4 homolog A (S. cerevisiae)
		ENSG00000007047	MARK4	MAP/microtubule affinity-regulating kinase 4
		ENSG00000175764	TTLL11	tubulin tyrosine ligase-like family, member 11
		ENSG00000139687	RB1	retinoblastoma 1
		ENSG00000186625	KATNA1	katanin p60 (ATPase-containing) subunit A 1
		ENSG00000054282	SDCCAG8	serologically defined colon cancer antigen 8
		ENSG00000112742	TTK	TTK protein kinase
		ENSG00000149311	ATM	ataxia telangiectasia mutated
		ENSG00000078269	SYNJ2	synaptojanin 2
		ENSG00000034677	RNF19A	ring finger protein 19A
		ENSG00000143702	CEP170	centrosomal protein 170kDa
		ENSG00000116957	TBCE	tubulin folding cofactor E
		ENSG00000204843	DCTN1	dynactin 1 (p150, glued homolog, Drosophila)
		cellular component----cytoskeleton----GO:0005856
		ENSG00000147234	FRMPD3	FERM and PDZ domain containing 3
		ENSG00000185721	DRG1	developmentally regulated GTP binding protein 1
		ENSG00000213066	FGFR1OP	FGFR1 oncogene partner
		ENSG00000005810	MYCBP2	MYC binding protein 2
		ENSG00000165458	INPPL1	inositol polyphosphate phosphatase-like 1
		ENSG00000198947	DMD	dystrophin
		ENSG00000140575	IQGAP1	IQ motif containing GTPase activating protein 1
		ENSG00000137312	FLOT1	flotillin 1
		ENSG00000132139	GAS2L2	growth arrest-specific 2 like 2
		ENSG00000137807	KIF23	kinesin family member 23
		ENSG00000054690	PLEKHH1	pleckstrin homology domain containing, family H (with MyTH4 domain) member 1
		ENSG00000165694	FRMD7	FERM domain containing 7
		ENSG00000094631	HDAC6	histone deacetylase 6
		ENSG00000158486	DNAH3	dynein, axonemal, heavy chain 3
		ENSG00000166947	EPB42	erythrocyte membrane protein band 4.2
		ENSG00000186049	KRT73	keratin 73
		ENSG00000135723	FHOD1	formin homology 2 domain containing 1
	cluster # 20	ENSG00000076382	SPAG5	sperm associated antigen 5
		ENSG00000101844	ATG4A	ATG4 autophagy related 4 homolog A (S. cerevisiae)
		ENSG00000007047	MARK4	MAP/microtubule affinity-regulating kinase 4
		ENSG00000175764	TTLL11	tubulin tyrosine ligase-like family, member 11
		ENSG00000139687	RB1	retinoblastoma 1
		ENSG00000109790	KLHL5	kelch-like 5 (Drosophila)
		ENSG00000186625	KATNA1	katanin p60 (ATPase-containing) subunit A 1
		ENSG00000161681	SHANK1	SH3 and multiple ankyrin repeat domains 1
		ENSG00000122786	CALD1	caldesmon 1
		ENSG00000041515	MYO16	myosin XVI
		ENSG00000112742	TTK	TTK protein kinase
		ENSG00000170819	BFSP2	beaded filament structural protein 2, phakinin
		ENSG00000078269	SYNJ2	synaptojanin 2
		ENSG00000034677	RNF19A	ring finger protein 19A
		ENSG00000165917	RAPSN	receptor-associated protein of the synapse
		ENSG00000171914	TLN2	talin 2
		ENSG00000093100	MICAL3	microtubule associated monoxygenase, calponin and LIM domain containing 3
		ENSG00000204843	DCTN1	dynactin 1 (p150, glued homolog, Drosophila)
		ENSG00000149499	EML3	echinoderm microtubule associated protein like 3
		ENSG00000100139	MICALL1	MICAL-like 1
		ENSG00000116141	MARK1	MAP/microtubule affinity-regulating kinase 1
		ENSG00000118503	TNFAIP3	tumor necrosis factor, alpha-induced protein 3
		ENSG00000138119	MYOF	myoferlin
		ENSG00000149573	MPZL2	myelin protein zero-like 2
		ENSG00000050405	LIMA1	LIM domain and actin binding 1
		ENSG00000158296	SLC13A3	solute carrier family 13 (sodium-dependent dicarboxylate transporter), member 3
		ENSG00000102781	KATNAL1	katanin p60 subunit A-like 1
		ENSG00000130830	MPP1	membrane protein, palmitoylated 1, 55kDa
		ENSG00000147874	HAUS6	HAUS augmin-like complex, subunit 6
		ENSG00000162105	SHANK2	SH3 and multiple ankyrin repeat domains 2
		ENSG00000102699	PARP4	poly (ADP-ribose) polymerase family, member 4
		ENSG00000127603	MACF1	microtubule-actin crosslinking factor 1
		ENSG00000167216	KATNAL2	katanin p60 subunit A-like 2
		ENSG00000103313	MEFV	Mediterranean fever
		ENSG00000164061	BSN	bassoon (presynaptic cytomatrix protein)
		ENSG00000187242	KRT12	keratin 12
		ENSG00000107438	PDLIM1	PDZ and LIM domain 1
		ENSG00000054282	SDCCAG8	serologically defined colon cancer antigen 8
		ENSG00000204104	TRAF3IP1	TNF receptor-associated factor 3 interacting protein 1
		ENSG00000149311	ATM	ataxia telangiectasia mutated
		ENSG00000131018	SYNE1	spectrin repeat containing, nuclear envelope 1
		ENSG00000066933	MYO9A	myosin IXA
		ENSG00000143702	CEP170	centrosomal protein 170kDa
		ENSG00000116957	TBCE	tubulin folding cofactor E
		cellular component----MutSalpha complex----GO:0032301
		ENSG00000116062	MSH6	mutS homolog 6 (E. coli)
	cluster # 21	ENSG00000095002	MSH2	mutS homolog 2, colon cancer, nonpolyposis type 1 (E. coli)
		cellular component----neuron projection----GO:0043005
		ENSG00000005810	MYCBP2	MYC binding protein 2
		ENSG00000140575	IQGAP1	IQ motif containing GTPase activating protein 1
		ENSG00000135951	TSGA10	testis specific, 10
		ENSG00000079215	SLC1A3	solute carrier family 1 (glial high affinity glutamate transporter), member 3
		ENSG00000138622	HCN4	hyperpolarization activated cyclic nucleotide-gated potassium channel 4
		ENSG00000067715	SYT1	synaptotagmin I
		ENSG00000007047	MARK4	MAP/microtubule affinity-regulating kinase 4
		ENSG00000178473	UCN3	urocortin 3 (stresscopin)
		ENSG00000169258	GPRIN1	G protein regulated inducer of neurite outgrowth 1
	cluster # 22	ENSG00000186625	KATNA1	katanin p60 (ATPase-containing) subunit A 1
		ENSG00000109501	WFS1	Wolfram syndrome 1 (wolframin)
		ENSG00000122786	CALD1	caldesmon 1
		ENSG00000161681	SHANK1	SH3 and multiple ankyrin repeat domains 1
		ENSG00000128564	VGF	VGF nerve growth factor inducible
		ENSG00000047579	DTNBP1	dystrobrevin binding protein 1
		ENSG00000116903	EXOC8	exocyst complex component 8
		ENSG00000176171	BNIP3	BCL2/adenovirus E1B 19kDa interacting protein 3
		ENSG00000078269	SYNJ2	synaptojanin 2
		ENSG00000148795	CYP17A1	cytochrome P450, family 17, subfamily A, polypeptide 1
		cellular component----nuclear part----GO:0044428
		ENSG00000087495	PHACTR3	phosphatase and actin regulator 3
		ENSG00000005810	MYCBP2	MYC binding protein 2
		ENSG00000085224	ATRX	alpha thalassemia/mental retardation syndrome X-linked (RAD54 homolog, S. cerevisiae)
		ENSG00000068654	POLR1A	polymerase (RNA) I polypeptide A, 194kDa
		ENSG00000140575	IQGAP1	IQ motif containing GTPase activating protein 1
		ENSG00000115524	SF3B1	splicing factor 3b, subunit 1, 155kDa
		ENSG00000110108	TMEM109	transmembrane protein 109
		ENSG00000094631	HDAC6	histone deacetylase 6
		ENSG00000112983	BRD8	bromodomain containing 8
		ENSG00000159788	RGS12	regulator of G-protein signaling 12
		ENSG00000140836	ZFHX3	zinc finger homeobox 3
		ENSG00000164880	INTS1	integrator complex subunit 1
	cluster # 23	ENSG00000131931	THAP1	THAP domain containing, apoptosis associated protein 1
		ENSG00000111642	CHD4	chromodomain helicase DNA binding protein 4
		ENSG00000135801	TAF5L	TAF5-like RNA polymerase II, p300/CBP-associated factor (PCAF)-associated factor, 65kDa
		ENSG00000101890	GUCY2F	guanylate cyclase 2F, retinal
		ENSG00000135250	SRPK2	SFRS protein kinase 2
		ENSG00000167548	MLL2	myeloid/lymphoid or mixed-lineage leukemia 2
		ENSG00000112659	CUL9	cullin 9
		ENSG00000105447	GRWD1	glutamate-rich WD repeat containing 1
		ENSG00000198604	BAZ1A	bromodomain adjacent to zinc finger domain, 1A
		ENSG00000166833	NAV2	neuron navigator 2
		ENSG00000134759	ELP2	elongation protein 2 homolog (S. cerevisiae)
		ENSG00000166888	STAT6	signal transducer and activator of transcription 6, interleukin-4 induced
		ENSG00000196781	TLE1	transducin-like enhancer of split 1 (E(sp1) homolog, Drosophila)
		ENSG00000131018	SYNE1	spectrin repeat containing, nuclear envelope 1
		ENSG00000154920	EME1	essential meiotic endonuclease 1 homolog 1 (S. pombe)
		ENSG00000129173	E2F8	E2F transcription factor 8
		ENSG00000140829	DHX38	DEAH (Asp-Glu-Ala-His) box polypeptide 38
		ENSG00000051341	POLQ	polymerase (DNA directed), theta
		ENSG00000108506	INTS2	integrator complex subunit 2
		ENSG00000155657	TTN	titin
		ENSG00000060069	CTDP1	CTD (carboxy-terminal domain, RNA polymerase II, polypeptide A) phosphatase, subunit 1
		ENSG00000167085	PHB	prohibitin
		ENSG00000137807	KIF23	kinesin family member 23
		ENSG00000197976	SFRS17A	splicing factor, arginine/serine-rich 17A
		ENSG00000138433	CIR1	corepressor interacting with RBPJ, 1
		ENSG00000163002	NUP35	nucleoporin 35kDa
		ENSG00000155561	NUP205	nucleoporin 205kDa
		ENSG00000139687	RB1	retinoblastoma 1
		ENSG00000108559	NUP88	nucleoporin 88kDa
		ENSG00000165632	TAF3	TAF3 RNA polymerase II, TATA box binding protein (TBP)-associated factor, 140kDa
		ENSG00000132518	GUCY2D	guanylate cyclase 2D, membrane (retina-specific)
		ENSG00000041515	MYO16	myosin XVI
		ENSG00000095002	MSH2	mutS homolog 2, colon cancer, nonpolyposis type 1 (E. coli)
		ENSG00000111602	TIMELESS	timeless homolog (Drosophila)
		ENSG00000100883	SRP54	signal recognition particle 54kDa
		ENSG00000176171	BNIP3	BCL2/adenovirus E1B 19kDa interacting protein 3
		ENSG00000182263	FIGN	fidgetin
		ENSG00000116062	MSH6	mutS homolog 6 (E. coli)
		ENSG00000144893	MED12L	mediator complex subunit 12-like
		ENSG00000159256	MORC3	MORC family CW-type zinc finger 3
		ENSG00000171450	CDK5R2	cyclin-dependent kinase 5, regulatory subunit 2 (p39)
		ENSG00000100242	UNC84B	unc-84 homolog B (C. elegans)
		ENSG00000138119	MYOF	myoferlin
		ENSG00000164749	HNF4G	hepatocyte nuclear factor 4, gamma
		ENSG00000163104	SMARCAD1	SWI/SNF-related, matrix-associated actin-dependent regulator of chromatin, subfamily a, containing DEAD/H box 1
		ENSG00000135951	TSGA10	testis specific, 10
		ENSG00000092140	G2E3	G2/M-phase specific E3 ubiquitin ligase
		ENSG00000148606	POLR3A	polymerase (RNA) III (DNA directed) polypeptide A, 155kDa
		ENSG00000189091	SF3B3	splicing factor 3b, subunit 3, 130kDa
		ENSG00000047410	TPR	translocated promoter region (to activated MET oncogene)
		ENSG00000151503	NCAPD3	non-SMC condensin II complex, subunit D3
		ENSG00000107438	PDLIM1	PDZ and LIM domain 1
		ENSG00000062650	WAPAL	wings apart-like homolog (Drosophila)
		ENSG00000149311	ATM	ataxia telangiectasia mutated
		cellular component----plasma membrane part----GO:0044459
		ENSG00000120156	TEK	TEK tyrosine kinase, endothelial
		ENSG00000164136	IL15	interleukin 15
		ENSG00000188672	RHCE	Rh blood group, CcEe antigens
		ENSG00000128052	KDR	kinase insert domain receptor (a type III receptor tyrosine kinase)
		ENSG00000204475	NCR3	natural cytotoxicity triggering receptor 3
		ENSG00000094631	HDAC6	histone deacetylase 6
		ENSG00000204963	PCDHA7	protocadherin alpha 7
		ENSG00000091664	SLC17A6	solute carrier family 17 (sodium-dependent inorganic phosphate cotransporter), member 6
		ENSG00000151208	DLG5	discs, large homolog 5 (Drosophila)
		ENSG00000069702	TGFBR3	transforming growth factor, beta receptor III
		ENSG00000145113	MUC4	mucin 4, cell surface associated
	cluster # 24	ENSG00000091262	ABCC6	ATP-binding cassette, sub-family C (CFTR/MRP), member 6
		ENSG00000167323	STIM1	stromal interaction molecule 1
		ENSG00000123560	PLP1	proteolipid protein 1
		ENSG00000077238	IL4R	interleukin 4 receptor
		ENSG00000171914	TLN2	talin 2
		ENSG00000101890	GUCY2F	guanylate cyclase 2F, retinal
		ENSG00000204970	PCDHA1	protocadherin alpha 1
		ENSG00000050405	LIMA1	LIM domain and actin binding 1
		ENSG00000100321	SYNGR1	synaptogyrin 1
		ENSG00000162105	SHANK2	SH3 and multiple ankyrin repeat domains 2
		ENSG00000225697	SLC26A6	solute carrier family 26, member 6
		ENSG00000181773	GPR3	G protein-coupled receptor 3
		ENSG00000147434	CHRNA6	cholinergic receptor, nicotinic, alpha 6
		ENSG00000023839	ABCC2	ATP-binding cassette, sub-family C (CFTR/MRP), member 2
		ENSG00000142765	SYTL1	synaptotagmin-like 1
		ENSG00000183023	SLC8A1	solute carrier family 8 (sodium/calcium exchanger), member 1
		ENSG00000154639	CXADR	coxsackie virus and adenovirus receptor
		ENSG00000164061	BSN	bassoon (presynaptic cytomatrix protein)
		ENSG00000178297	TMPRSS9	transmembrane protease, serine 9
		ENSG00000134760	DSG1	desmoglein 1
		ENSG00000178950	GAK	cyclin G associated kinase
		ENSG00000180245	RRH	retinal pigment epithelium-derived rhodopsin homolog
		ENSG00000105370	LIM2	lens intrinsic membrane protein 2, 19kDa
		ENSG00000204967	PCDHA4	protocadherin alpha 4
		ENSG00000197965	MPZL1	myelin protein zero-like 1
		ENSG00000198947	DMD	dystrophin
		ENSG00000102290	PCDH11X	protocadherin 11 X-linked
		ENSG00000167085	PHB	prohibitin
		ENSG00000187010	RHD	Rh blood group, D antigen
		ENSG00000137312	FLOT1	flotillin 1
		ENSG00000079215	SLC1A3	solute carrier family 1 (glial high affinity glutamate transporter), member 3
		ENSG00000007216	SLC13A2	solute carrier family 13 (sodium-dependent dicarboxylate transporter), member 2
		ENSG00000150637	CD226	CD226 molecule
		ENSG00000106688	SLC1A1	solute carrier family 1 (neuronal/epithelial high affinity glutamate transporter, system Xag), member 1
		ENSG00000064687	ABCA7	ATP-binding cassette, sub-family A (ABC1), member 7
		ENSG00000067141	NEO1	neogenin homolog 1 (chicken)
		ENSG00000144290	SLC4A10	solute carrier family 4, sodium bicarbonate transporter, member 10
		ENSG00000056736	IL17RB	interleukin 17 receptor B
		ENSG00000005884	ITGA3	integrin, alpha 3 (antigen CD49C, alpha 3 subunit of VLA-3 receptor)
		ENSG00000127329	PTPRB	protein tyrosine phosphatase, receptor type, B
		ENSG00000132518	GUCY2D	guanylate cyclase 2D, membrane (retina-specific)
		ENSG00000108932	SLC16A6	solute carrier family 16, member 6 (monocarboxylic acid transporter 7)
		ENSG00000164626	KCNK5	potassium channel, subfamily K, member 5
		ENSG00000161681	SHANK1	SH3 and multiple ankyrin repeat domains 1
		ENSG00000046604	DSG2	desmoglein 2
		ENSG00000130477	UNC13A	unc-13 homolog A (C. elegans)
		ENSG00000143167	GPA33	glycoprotein A33 (transmembrane)
		ENSG00000177663	IL17RA	interleukin 17 receptor A
		ENSG00000078269	SYNJ2	synaptojanin 2
		ENSG00000165917	RAPSN	receptor-associated protein of the synapse
		ENSG00000204969	PCDHA2	protocadherin alpha 2
		ENSG00000156453	PCDH1	protocadherin 1
		ENSG00000158296	SLC13A3	solute carrier family 13 (sodium-dependent dicarboxylate transporter), member 3
		ENSG00000130830	MPP1	membrane protein, palmitoylated 1, 55kDa
		ENSG00000067715	SYT1	synaptotagmin I
		ENSG00000171551	ECEL1	endothelin converting enzyme-like 1
		ENSG00000083857	FAT1	FAT tumor suppressor homolog 1 (Drosophila)
		ENSG00000163251	FZD5	frizzled homolog 5 (Drosophila)
		ENSG00000141485	SLC13A5	solute carrier family 13 (sodium-dependent citrate transporter), member 5
		cellular component----nuclear envelope----GO:0005635
		ENSG00000047410	TPR	translocated promoter region (to activated MET oncogene)
		ENSG00000100242	UNC84B	unc-84 homolog B (C. elegans)
		ENSG00000108559	NUP88	nucleoporin 88kDa
		ENSG00000138119	MYOF	myoferlin
		ENSG00000132518	GUCY2D	guanylate cyclase 2D, membrane (retina-specific)
	cluster # 25	ENSG00000135951	TSGA10	testis specific, 10
		ENSG00000110108	TMEM109	transmembrane protein 109
		ENSG00000176171	BNIP3	BCL2/adenovirus E1B 19kDa interacting protein 3
		ENSG00000131018	SYNE1	spectrin repeat containing, nuclear envelope 1
		ENSG00000101890	GUCY2F	guanylate cyclase 2F, retinal
		ENSG00000163002	NUP53	nucleoporin 35kDa
		ENSG00000155561	NUP205	nucleoporin 205kDa
		cellular component----non-membrane-bounded organelle----GO:0043228
		ENSG00000147234	FRMPD3	FERM and PDZ domain containing 3
		ENSG00000213066	FGFR1OP	FGFR1 oncogene partner
		ENSG00000005810	MYCBP2	MYC binding protein 2
		ENSG00000085224	ATRX	alpha thalassemia/mental retardation syndrome X-linked (RAD54 homolog, S. cerevisiae)
		ENSG00000068654	POLR1A	polymerase (RNA) I polypeptide A, 194kDa
		ENSG00000140575	IQGAP1	IQ motif containing GTPase activating protein 1
		ENSG00000110108	TMEM109	transmembrane protein 109
		ENSG00000054690	PLEKHH1	pleckstrin homology domain containing, family H (with MyTH4 domain) member 1
		ENSG00000165694	FRMD7	FERM domain containing 7
		ENSG00000094631	HDAC6	histone deacetylase 6
		ENSG00000186049	KRT73	keratin 73
		ENSG00000135723	FHOD1	formin homology 2 domain containing 1
		ENSG00000112983	BRD8	bromodomain containing 8
		ENSG00000159788	RGS12	regulator of G-protein signaling 12
		ENSG00000186625	KATNA1	katanin p60 (ATPase-containing) subunit A 1
		ENSG00000170819	BFSP2	beaded filament structural protein 2, phakinin
		ENSG00000111642	CHD4	chromodomain helicase DNA binding protein 4
	cluster # 26	ENSG00000034677	RNF19A	ring finger protein 19A
		ENSG00000171914	TLN2	talin 2
		ENSG00000135250	SRPK2	SFRS protein kinase 2
		ENSG00000204843	DCTN1	dynactin 1 (p150, glued homolog, Drosophila)
		ENSG00000100139	MICALL1	MICAL-like 1
		ENSG00000116141	MARK1	MAP/microtubule affinity-regulating kinase 1
		ENSG00000180113	TDRD6	tudor domain containing 6
		ENSG00000149573	MPZL2	myelin protein zero-like 2
		ENSG00000050405	LIMA1	LIM domain and actin binding 1
		ENSG00000102781	KATNAL1	katanin p60 subunit A-like 1
		ENSG00000162105	SHANK2	SH3 and multiple ankyrin repeat domains 2
		ENSG00000105447	GRWD1	glutamate-rich WD repeat containing 1
		ENSG00000167216	KATNAL2	katanin p60 subunit A-like 2
		ENSG00000103313	MEFV	Mediterranean fever
		ENSG00000164061	BSN	bassoon (presynaptic cytomatrix protein)
		ENSG00000187242	KRT12	keratin 12
		ENSG00000198604	BAZ1A	bromodomain adjacent to zinc finger domain, 1A
		ENSG00000166833	NAV2	neuron navigator 2
		ENSG00000134759	ELP2	elongation protein 2 homolog (S. cerevisiae)
		ENSG00000166888	STAT6	signal transducer and activator of transcription 6, interleukin-4 induced
		ENSG00000204104	TRAF3IP1	TNF receptor-associated factor 3 interacting protein 1
		ENSG00000077935	SMC1B	structural maintenance of chromosomes 1B
		ENSG00000131018	SYNE1	spectrin repeat containing, nuclear envelope 1
		ENSG00000154920	EME1	essential meiotic endonuclease 1 homolog 1 (S. pombe)
		ENSG00000143702	CEP170	centrosomal protein 170kDa
		ENSG00000185721	DRG1	developmentally regulated GTP binding protein 1
		ENSG00000155657	TTN	titin
		ENSG00000165458	INPPL1	inositol polyphosphate phosphatase-like 1
		ENSG00000198947	DMD	dystrophin
		ENSG00000132139	GAS2L2	growth arrest-specific 2 like 2
		ENSG00000137312	FLOT1	flotillin 1
		ENSG00000137807	KIF23	kinesin family member 23
		ENSG00000138433	CIR1	corepressor interacting with RBPJ, 1
		ENSG00000158486	DNAH3	dynein, axonemal, heavy chain 3
		ENSG00000166947	EPB42	erythrocyte membrane protein band 4.2
		ENSG00000076382	SPAG5	sperm associated antigen 5
		ENSG00000101844	ATG4A	ATG4 autophagy related 4 homolog A (S. cerevisiae)
		ENSG00000007047	MARK4	MAP/microtubule affinity-regulating kinase 4
		ENSG00000175764	TTLL11	tubulin tyrosine ligase-like family, member 11
		ENSG00000139687	RB1	retinoblastoma 1
		ENSG00000109790	KLHL5	kelch-like 5 (Drosophila)
		ENSG00000041515	MYO16	myosin XVI
		ENSG00000122786	CALD1	caldesmon 1
		ENSG00000161681	SHANK1	SH3 and multiple ankyrin repeat domains 1
		ENSG00000112742	TTK	TTK protein kinase
		ENSG00000100883	SRP54	signal recognition particle 54kDa
		ENSG00000111602	TIMELESS	timeless homolog (Drosophila)
		ENSG00000078269	SYNJ2	synaptojanin 2
		ENSG00000165917	RAPSN	receptor-associated protein of the synapse
		ENSG00000093100	MICAL3	microtubule associated monoxygenase, calponin and LIM domain containing 3
		ENSG00000116062	MSH6	mutS homolog 6 (E. coli)
		ENSG00000149499	EML3	echinoderm microtubule associated protein like 3
		ENSG00000100242	UNC84B	unc-84 homolog B (C. elegans)
		ENSG00000021826	CPS1	carbamoyl-phosphate synthetase 1, mitochondrial
		ENSG00000138119	MYOF	myoferlin
		ENSG00000118503	TNFAIP3	tumor necrosis factor, alpha-induced protein 3
		ENSG00000164749	HNF4G	hepatocyte nuclear factor 4, gamma
		ENSG00000158296	SLC13A3	solute carrier family 13 (sodium-dependent dicarboxylate transporter), member 3
		ENSG00000163104	SMARCAD1	SWI/SNF-related, matrix-associated actin-dependent regulator of chromatin, subfamily a, containing DEAD/H box 1
		ENSG00000107736	CDH23	cadherin-like 23
		ENSG00000130830	MPP1	membrane protein, palmitoylated 1, 55kDa
		ENSG00000147874	HAUS6	HAUS augmin-like complex, subunit 6
		ENSG00000102699	PARP4	poly (ADP-ribose) polymerase family, member 4
		ENSG00000127603	MACF1	microtubule-actin crosslinking factor 1
		ENSG00000092140	G2E3	G2/M-phase specific E3 ubiquitin ligase
		ENSG00000047410	TPR	translocated promoter region (to activated MET oncogene)
		ENSG00000151503	NCAPD3	non-SMC condensin II complex, subunit D3
		ENSG00000107438	PDLIM1	PDZ and LIM domain 1
		ENSG00000062650	WAPAL	wings apart-like homolog (Drosophila)
		ENSG00000054282	SDCCAG8	serologically defined colon cancer antigen 8
		ENSG00000149311	ATM	ataxia telangiectasia mutated
		ENSG00000066933	MYO9A	myosin IXA
		ENSG00000116957	TBCE	tubulin folding cofactor E
		cellular component----intracellular non-membrane-bounded organelle----GO:0043232
		ENSG00000147234	FRMPD3	FERM and PDZ domain containing 3
		ENSG00000213066	FGFR1OP	FGFR1 oncogene partner
		ENSG00000005810	MYCBP2	MYC binding protein 2
		ENSG00000085224	ATRX	alpha thalassemia/mental retardation syndrome X-linked (RAD54 homolog, S. cerevisiae)
		ENSG00000068654	POLR1A	polymerase (RNA) I polypeptide A, 194kDa
		ENSG00000140575	IQGAP1	IQ motif containing GTPase activating protein 1
		ENSG00000110108	TMEM109	transmembrane protein 109
		ENSG00000054690	PLEKHH1	pleckstrin homology domain containing, family H (with MyTH4 domain) member 1
		ENSG00000165694	FRMD7	FERM domain containing 7
		ENSG00000094631	HDAC6	histone deacetylase 6
		ENSG00000186049	KRT73	keratin 73
		ENSG00000135723	FHOD1	formin homology 2 domain containing 1
		ENSG00000112983	BRD8	bromodomain containing 8
		ENSG00000159788	RGS12	regulator of G-protein signaling 12
		ENSG00000186625	KATNA1	katanin p60 (ATPase-containing) subunit A 1
		ENSG00000170819	BFSP2	beaded filament structural protein 2, phakinin
		ENSG00000111642	CHD4	chromodomain helicase DNA binding protein 4
		ENSG00000034677	RNF19A	ring finger protein 19A
		ENSG00000171914	TLN2	talin 2
		ENSG00000135250	SRPK2	SFRS protein kinase 2
	cluster # 27	ENSG00000204843	DCTN1	dynactin 1 (p150, glued homolog, Drosophila)
		ENSG00000100139	MICALL1	MICAL-like 1
		ENSG00000116141	MARK1	MAP/microtubule affinity-regulating kinase 1
		ENSG00000180113	TDRD6	tudor domain containing 6
		ENSG00000149573	MPZL2	myelin protein zero-like 2
		ENSG00000050405	LIMA1	LIM domain and actin binding 1
		ENSG00000102781	KATNAL1	katanin p60 subunit A-like 1
		ENSG00000162105	SHANK2	SH3 and multiple ankyrin repeat domains 2
		ENSG00000105447	GRWD1	glutamate-rich WD repeat containing 1
		ENSG00000167216	KATNAL2	katanin p60 subunit A-like 2
		ENSG00000103313	MEFV	Mediterranean fever
		ENSG00000164061	BSN	bassoon (presynaptic cytomatrix protein)
		ENSG00000187242	KRT12	keratin 12
		ENSG00000198604	BAZ1A	bromodomain adjacent to zinc finger domain, 1A
		ENSG00000166833	NAV2	neuron navigator 2
		ENSG00000134759	ELP2	elongation protein 2 homolog (S. cerevisiae)
		ENSG00000166888	STAT6	signal transducer and activator of transcription 6, interleukin-4 induced
		ENSG00000204104	TRAF3IP1	TNF receptor-associated factor 3 interacting protein 1
		ENSG00000077935	SMC1B	structural maintenance of chromosomes 1B
		ENSG00000131018	SYNE1	spectrin repeat containing, nuclear envelope 1
		ENSG00000154920	EME1	essential meiotic endonuclease 1 homolog 1 (S. pombe)
		ENSG00000143702	CEP170	centrosomal protein 170kDa
		ENSG00000185721	DRG1	developmentally regulated GTP binding protein 1
		ENSG00000155657	TTN	titin
		ENSG00000165458	INPPL1	inositol polyphosphate phosphatase-like 1
		ENSG00000198947	DMD	dystrophin
		ENSG00000132139	GAS2L2	growth arrest-specific 2 like 2
		ENSG00000137312	FLOT1	flotillin 1
		ENSG00000137807	KIF23	kinesin family member 23
		ENSG00000138433	CIR1	corepressor interacting with RBPJ, 1
		ENSG00000158486	DNAH3	dynein, axonemal, heavy chain 3
		ENSG00000166947	EPB42	erythrocyte membrane protein band 4.2
		ENSG00000076382	SPAG5	sperm associated antigen 5
		ENSG00000101844	ATG4A	ATG4 autophagy related 4 homolog A (S. cerevisiae)
		ENSG00000007047	MARK4	MAP/microtubule affinity-regulating kinase 4
		ENSG00000175764	TTLL11	tubulin tyrosine ligase-like family, member 11
		ENSG00000139687	RB1	retinoblastoma 1
		ENSG00000109790	KLHL5	kelch-like 5 (Drosophila)
		ENSG00000041515	MYO16	myosin XVI
		ENSG00000122786	CALD1	caldesmon 1
		ENSG00000161681	SHANK1	SH3 and multiple ankyrin repeat domains 1
		ENSG00000112742	TTK	TTK protein kinase
		ENSG00000100883	SRP54	signal recognition particle 54kDa
		ENSG00000111602	TIMELESS	timeless homolog (Drosophila)
		ENSG00000078269	SYNJ2	synaptojanin 2
		ENSG00000165917	RAPSN	receptor-associated protein of the synapse
		ENSG00000093100	MICAL3	microtubule associated monoxygenase, calponin and LIM domain containing 3
		ENSG00000116062	MSH6	mutS homolog 6 (E. coli)
		ENSG00000149499	EML3	echinoderm microtubule associated protein like 3
		ENSG00000100242	UNC84B	unc-84 homolog B (C. elegans)
		ENSG00000021826	CPS1	carbamoyl-phosphate synthetase 1, mitochondrial
		ENSG00000138119	MYOF	myoferlin
		ENSG00000118503	TNFAIP3	tumor necrosis factor, alpha-induced protein 3
		ENSG00000164749	HNF4G	hepatocyte nuclear factor 4, gamma
		ENSG00000158296	SLC13A3	solute carrier family 13 (sodium-dependent dicarboxylate transporter), member 3
		ENSG00000163104	SMARCAD1	SWI/SNF-related, matrix-associated actin-dependent regulator of chromatin, subfamily a, containing DEAD/H box 1
		ENSG00000107736	CDH23	cadherin-like 23
		ENSG00000130830	MPP1	membrane protein, palmitoylated 1, 55kDa
		ENSG00000147874	HAUS6	HAUS augmin-like complex, subunit 6
		ENSG00000102699	PARP4	poly (ADP-ribose) polymerase family, member 4
		ENSG00000127603	MACF1	microtubule-actin crosslinking factor 1
		ENSG00000092140	G2E3	G2/M-phase specific E3 ubiquitin ligase
		ENSG00000047410	TPR	translocated promoter region (to activated MET oncogene)
		ENSG00000151503	NCAPD3	non-SMC condensin II complex, subunit D3
		ENSG00000107438	PDLIM1	PDZ and LIM domain 1
		ENSG00000062650	WAPAL	wings apart-like homolog (Drosophila)
		ENSG00000054282	SDCCAG8	serologically defined colon cancer antigen 8
		ENSG00000149311	ATM	ataxia telangiectasia mutated
		ENSG00000066933	MYO9A	myosin IXA
		ENSG00000116957	TBCE	tubulin folding cofactor E
		cellular component----cytoskeletal part----GO:0044430
		ENSG00000213066	FGFR1OP	FGFR1 oncogene partner
		ENSG00000165458	INPPL1	inositol polyphosphate phosphatase-like 1
		ENSG00000140575	IQGAP1	IQ motif containing GTPase activating protein 1
		ENSG00000137312	FLOT1	flotillin 1
		ENSG00000137807	KIF23	kinesin family member 23
		ENSG00000094631	HDAC6	histone deacetylase 6
		ENSG00000158486	DNAH3	dynein, axonemal, heavy chain 3
		ENSG00000186049	KRT73	keratin 73
		ENSG00000076382	SPAG5	sperm associated antigen 5
		ENSG00000101844	ATG4A	ATG4 autophagy related 4 homolog A (S. cerevisiae)
		ENSG00000007047	MARK4	MAP/microtubule affinity-regulating kinase 4
		ENSG00000175764	TTLL11	tubulin tyrosine ligase-like family, member 11
		ENSG00000139687	RB1	retinoblastoma 1
		ENSG00000186625	KATNA1	katanin p60 (ATPase-containing) subunit A 1
		ENSG00000161681	SHANK1	SH3 and multiple ankyrin repeat domains 1
		ENSG00000122786	CALD1	caldesmon 1
		ENSG00000041515	MYO16	myosin XVI
		ENSG00000112742	TTK	TTK protein kinase
		ENSG00000170819	BFSP2	beaded filament structural protein 2, phakinin
		ENSG00000078269	SYNJ2	synaptojanin 2
		ENSG00000034677	RNF19A	ring finger protein 19A
	cluster # 28	ENSG00000204843	DCTN1	dynactin 1 (p150, glued homolog, Drosophila)
		ENSG00000149499	EML3	echinoderm microtubule associated protein like 3
		ENSG00000138119	MYOF	myoferlin
		ENSG00000118503	TNFAIP3	tumor necrosis factor, alpha-induced protein 3
		ENSG00000050405	LIMA1	LIM domain and actin binding 1
		ENSG00000158296	SLC13A3	solute carrier family 13 (sodium-dependent dicarboxylate transporter), member 3
		ENSG00000102781	KATNAL1	katanin p60 subunit A-like 1
		ENSG00000147874	HAUS6	HAUS augmin-like complex, subunit 6
		ENSG00000162105	SHANK2	SH3 and multiple ankyrin repeat domains 2
		ENSG00000102699	PARP4	poly (ADP-ribose) polymerase family, member 4
		ENSG00000167216	KATNAL2	katanin p60 subunit A-like 2
		ENSG00000103313	MEFV	Mediterranean fever
		ENSG00000187242	KRT12	keratin 12
		ENSG00000054282	SDCCAG8	serologically defined colon cancer antigen 8
		ENSG00000149311	ATM	ataxia telangiectasia mutated
		ENSG00000066933	MYO9A	myosin IXA
		ENSG00000143702	CEP170	centrosomal protein 170kDa
		ENSG00000116957	TBCE	tubulin folding cofactor E

## Sheet: 8clusters
	ENSG00000147234	FRMPD3	FERM and PDZ domain containing 3
	ENSG00000185721	DRG1	developmentally regulated GTP binding protein 1
	ENSG00000213066	FGFR1OP	FGFR1 oncogene partner
	ENSG00000005810	MYCBP2	MYC binding protein 2
	ENSG00000165458	INPPL1	inositol polyphosphate phosphatase-like 1
	ENSG00000198947	DMD	dystrophin
	ENSG00000140575	IQGAP1	IQ motif containing GTPase activating protein 1
	ENSG00000137312	FLOT1	flotillin 1
	ENSG00000132139	GAS2L2	growth arrest-specific 2 like 2
	ENSG00000137807	KIF23	kinesin family member 23
cluster #1	ENSG00000054690	PLEKHH1	pleckstrin homology domain containing, family H (with MyTH4 domain) member 1
bilogical process/nuclear/cancer	ENSG00000165694	FRMD7	FERM domain containing 7
	ENSG00000094631	HDAC6	histone deacetylase 6
	ENSG00000158486	DNAH3	dynein, axonemal, heavy chain 3
	ENSG00000166947	EPB42	erythrocyte membrane protein band 4.2
	ENSG00000186049	KRT73	keratin 73
	ENSG00000135723	FHOD1	formin homology 2 domain containing 1
	ENSG00000076382	SPAG5	sperm associated antigen 5
	ENSG00000101844	ATG4A	ATG4 autophagy related 4 homolog A (S. cerevisiae)
	ENSG00000007047	MARK4	MAP/microtubule affinity-regulating kinase 4
	ENSG00000175764	TTLL11	tubulin tyrosine ligase-like family, member 11
	ENSG00000139687	RB1	retinoblastoma 1
	ENSG00000109790	KLHL5	kelch-like 5 (Drosophila)
	ENSG00000186625	KATNA1	katanin p60 (ATPase-containing) subunit A 1
	ENSG00000161681	SHANK1	SH3 and multiple ankyrin repeat domains 1
	ENSG00000122786	CALD1	caldesmon 1
	ENSG00000041515	MYO16	myosin XVI
	ENSG00000112742	TTK	TTK protein kinase
	ENSG00000170819	BFSP2	beaded filament structural protein 2, phakinin
	ENSG00000078269	SYNJ2	synaptojanin 2
	ENSG00000034677	RNF19A	ring finger protein 19A
	ENSG00000165917	RAPSN	receptor-associated protein of the synapse
	ENSG00000171914	TLN2	talin 2
	ENSG00000093100	MICAL3	microtubule associated monoxygenase, calponin and LIM domain containing 3
	ENSG00000204843	DCTN1	dynactin 1 (p150, glued homolog, Drosophila)
	ENSG00000149499	EML3	echinoderm microtubule associated protein like 3
	ENSG00000100139	MICALL1	MICAL-like 1
	ENSG00000116141	MARK1	MAP/microtubule affinity-regulating kinase 1
	ENSG00000118503	TNFAIP3	tumor necrosis factor, alpha-induced protein 3
	ENSG00000138119	MYOF	myoferlin
	ENSG00000149573	MPZL2	myelin protein zero-like 2
	ENSG00000050405	LIMA1	LIM domain and actin binding 1
	ENSG00000158296	SLC13A3	solute carrier family 13 (sodium-dependent dicarboxylate transporter), member 3
	ENSG00000102781	KATNAL1	katanin p60 subunit A-like 1
	ENSG00000130830	MPP1	membrane protein, palmitoylated 1, 55kDa
	ENSG00000147874	HAUS6	HAUS augmin-like complex, subunit 6
	ENSG00000162105	SHANK2	SH3 and multiple ankyrin repeat domains 2
	ENSG00000102699	PARP4	poly (ADP-ribose) polymerase family, member 4
	ENSG00000127603	MACF1	microtubule-actin crosslinking factor 1
	ENSG00000167216	KATNAL2	katanin p60 subunit A-like 2
	ENSG00000103313	MEFV	Mediterranean fever
	ENSG00000164061	BSN	bassoon (presynaptic cytomatrix protein)
	ENSG00000187242	KRT12	keratin 12
	ENSG00000107438	PDLIM1	PDZ and LIM domain 1
	ENSG00000054282	SDCCAG8	serologically defined colon cancer antigen 8
	ENSG00000204104	TRAF3IP1	TNF receptor-associated factor 3 interacting protein 1
	ENSG00000149311	ATM	ataxia telangiectasia mutated
	ENSG00000131018	SYNE1	spectrin repeat containing, nuclear envelope 1
	ENSG00000066933	MYO9A	myosin IXA
	ENSG00000143702	CEP170	centrosomal protein 170kDa
	ENSG00000116957	TBCE	tubulin folding cofactor E
cluster # 2
bilogical process/nuclear/cancer	ENSG00000116062	MSH6	mutS homolog 6 (E. coli)
	ENSG00000095002	MSH2	mutS homolog 2, colon cancer, nonpolyposis type 1 (E. coli)
	ENSG00000005810	MYCBP2	MYC binding protein 2
	ENSG00000140575	IQGAP1	IQ motif containing GTPase activating protein 1
	ENSG00000135951	TSGA10	testis specific, 10
	ENSG00000079215	SLC1A3	solute carrier family 1 (glial high affinity glutamate transporter), member 3
	ENSG00000138622	HCN4	hyperpolarization activated cyclic nucleotide-gated potassium channel 4
	ENSG00000067715	SYT1	synaptotagmin I
	ENSG00000007047	MARK4	MAP/microtubule affinity-regulating kinase 4
	ENSG00000178473	UCN3	urocortin 3 (stresscopin)
	ENSG00000169258	GPRIN1	G protein regulated inducer of neurite outgrowth 1
	ENSG00000186625	KATNA1	katanin p60 (ATPase-containing) subunit A 1
cluster # 3	ENSG00000109501	WFS1	Wolfram syndrome 1 (wolframin)
bilogical process/nuclear/cancer	ENSG00000122786	CALD1	caldesmon 1
	ENSG00000161681	SHANK1	SH3 and multiple ankyrin repeat domains 1
	ENSG00000128564	VGF	VGF nerve growth factor inducible
	ENSG00000047579	DTNBP1	dystrobrevin binding protein 1
	ENSG00000116903	EXOC8	exocyst complex component 8
	ENSG00000176171	BNIP3	BCL2/adenovirus E1B 19kDa interacting protein 3
	ENSG00000078269	SYNJ2	synaptojanin 2
	ENSG00000148795	CYP17A1	cytochrome P450, family 17, subfamily A, polypeptide 1
	ENSG00000087495	PHACTR3	phosphatase and actin regulator 3
	ENSG00000005810	MYCBP2	MYC binding protein 2
	ENSG00000085224	ATRX	alpha thalassemia/mental retardation syndrome X-linked (RAD54 homolog, S. cerevisiae)
	ENSG00000068654	POLR1A	polymerase (RNA) I polypeptide A, 194kDa
	ENSG00000140575	IQGAP1	IQ motif containing GTPase activating protein 1
	ENSG00000115524	SF3B1	splicing factor 3b, subunit 1, 155kDa
	ENSG00000110108	TMEM109	transmembrane protein 109
	ENSG00000094631	HDAC6	histone deacetylase 6
	ENSG00000112983	BRD8	bromodomain containing 8
	ENSG00000159788	RGS12	regulator of G-protein signaling 12
	ENSG00000140836	ZFHX3	zinc finger homeobox 3
	ENSG00000164880	INTS1	integrator complex subunit 1
	ENSG00000131931	THAP1	THAP domain containing, apoptosis associated protein 1
	ENSG00000111642	CHD4	chromodomain helicase DNA binding protein 4
	ENSG00000135801	TAF5L	TAF5-like RNA polymerase II, p300/CBP-associated factor (PCAF)-associated factor, 65kDa
	ENSG00000101890	GUCY2F	guanylate cyclase 2F, retinal
	ENSG00000135250	SRPK2	SFRS protein kinase 2
	ENSG00000167548	MLL2	myeloid/lymphoid or mixed-lineage leukemia 2
	ENSG00000112659	CUL9	cullin 9
	ENSG00000105447	GRWD1	glutamate-rich WD repeat containing 1
	ENSG00000198604	BAZ1A	bromodomain adjacent to zinc finger domain, 1A
	ENSG00000166833	NAV2	neuron navigator 2
	ENSG00000134759	ELP2	elongation protein 2 homolog (S. cerevisiae)
	ENSG00000012048	BRCA1	BRCA1-A complex subunit BRE isoform 1 [Homo sapiens]
	ENSG00000166888	STAT6	signal transducer and activator of transcription 6, interleukin-4 induced
	ENSG00000196781	TLE1	transducin-like enhancer of split 1 (E(sp1) homolog, Drosophila)
	ENSG00000177602	GSG2	germ cell associated 2 (haspin)
	ENSG00000131018	SYNE1	spectrin repeat containing, nuclear envelope 1
cluster # 4	ENSG00000154920	EME1	essential meiotic endonuclease 1 homolog 1 (S. pombe)
bilogical process/nuclear/cancer	ENSG00000129173	E2F8	E2F transcription factor 8
	ENSG00000140829	DHX38	DEAH (Asp-Glu-Ala-His) box polypeptide 38
	ENSG00000051341	POLQ	polymerase (DNA directed), theta
	ENSG00000108506	INTS2	integrator complex subunit 2
	ENSG00000155657	TTN	titin
	ENSG00000060069	CTDP1	CTD (carboxy-terminal domain, RNA polymerase II, polypeptide A) phosphatase, subunit 1
	ENSG00000167085	PHB	prohibitin
	ENSG00000137807	KIF23	kinesin family member 23
	ENSG00000197976	SFRS17A	splicing factor, arginine/serine-rich 17A
	ENSG00000138433	CIR1	corepressor interacting with RBPJ, 1
	ENSG00000163002	NUP35	nucleoporin 35kDa
	ENSG00000155561	NUP205	nucleoporin 205kDa
	ENSG00000139687	RB1	retinoblastoma 1
	ENSG00000108559	NUP88	nucleoporin 88kDa
	ENSG00000165632	TAF3	TAF3 RNA polymerase II, TATA box binding protein (TBP)-associated factor, 140kDa
	ENSG00000132518	GUCY2D	guanylate cyclase 2D, membrane (retina-specific)
	ENSG00000041515	MYO16	myosin XVI
	ENSG00000095002	MSH2	mutS homolog 2, colon cancer, nonpolyposis type 1 (E. coli)
	ENSG00000111602	TIMELESS	timeless homolog (Drosophila)
	ENSG00000100883	SRP54	signal recognition particle 54kDa
	ENSG00000176171	BNIP3	BCL2/adenovirus E1B 19kDa interacting protein 3
	ENSG00000182263	FIGN	fidgetin
	ENSG00000116062	MSH6	mutS homolog 6 (E. coli)
	ENSG00000144893	MED12L	mediator complex subunit 12-like
	ENSG00000159256	MORC3	MORC family CW-type zinc finger 3
	ENSG00000171450	CDK5R2	cyclin-dependent kinase 5, regulatory subunit 2 (p39)
	ENSG00000100242	UNC84B	unc-84 homolog B (C. elegans)
	ENSG00000138119	MYOF	myoferlin
	ENSG00000164749	HNF4G	hepatocyte nuclear factor 4, gamma
	ENSG00000163104	SMARCAD1	SWI/SNF-related, matrix-associated actin-dependent regulator of chromatin, subfamily a, containing DEAD/H box 1
	ENSG00000135951	TSGA10	testis specific, 10
	ENSG00000092140	G2E3	G2/M-phase specific E3 ubiquitin ligase
	ENSG00000148606	POLR3A	polymerase (RNA) III (DNA directed) polypeptide A, 155kDa
	ENSG00000189091	SF3B3	splicing factor 3b, subunit 3, 130kDa
	ENSG00000047410	TPR	translocated promoter region (to activated MET oncogene)
	ENSG00000151503	NCAPD3	non-SMC condensin II complex, subunit D3
	ENSG00000107438	PDLIM1	PDZ and LIM domain 1
	ENSG00000062650	WAPAL	wings apart-like homolog (Drosophila)
	ENSG00000149311	ATM	ataxia telangiectasia mutated
	ENSG00000120156	TEK	TEK tyrosine kinase, endothelial
	ENSG00000164136	IL15	interleukin 15
	ENSG00000188672	RHCE	Rh blood group, CcEe antigens
	ENSG00000128052	KDR	kinase insert domain receptor (a type III receptor tyrosine kinase)
	ENSG00000204475	NCR3	natural cytotoxicity triggering receptor 3
	ENSG00000094631	HDAC6	histone deacetylase 6
	ENSG00000204963	PCDHA7	protocadherin alpha 7
	ENSG00000091664	SLC17A6	solute carrier family 17 (sodium-dependent inorganic phosphate cotransporter), member 6
	ENSG00000151208	DLG5	discs, large homolog 5 (Drosophila)
	ENSG00000069702	TGFBR3	transforming growth factor, beta receptor III
	ENSG00000145113	MUC4	mucin 4, cell surface associated
	ENSG00000091262	ABCC6	ATP-binding cassette, sub-family C (CFTR/MRP), member 6
	ENSG00000167323	STIM1	stromal interaction molecule 1
	ENSG00000123560	PLP1	proteolipid protein 1
	ENSG00000077238	IL4R	interleukin 4 receptor
cluster # 5	ENSG00000171914	TLN2	talin 2
bilogical process/nuclear/cancer	ENSG00000101890	GUCY2F	guanylate cyclase 2F, retinal
	ENSG00000204970	PCDHA1	protocadherin alpha 1
	ENSG00000050405	LIMA1	LIM domain and actin binding 1
	ENSG00000100321	SYNGR1	synaptogyrin 1
	ENSG00000162105	SHANK2	SH3 and multiple ankyrin repeat domains 2
	ENSG00000225697	SLC26A6	solute carrier family 26, member 6
	ENSG00000181773	GPR3	G protein-coupled receptor 3
	ENSG00000147434	CHRNA6	cholinergic receptor, nicotinic, alpha 6
	ENSG00000023839	ABCC2	ATP-binding cassette, sub-family C (CFTR/MRP), member 2
	ENSG00000142765	SYTL1	synaptotagmin-like 1
	ENSG00000183023	SLC8A1	solute carrier family 8 (sodium/calcium exchanger), member 1
	ENSG00000154639	CXADR	coxsackie virus and adenovirus receptor
	ENSG00000164061	BSN	bassoon (presynaptic cytomatrix protein)
	ENSG00000178297	TMPRSS9	transmembrane protease, serine 9
	ENSG00000134760	DSG1	desmoglein 1
	ENSG00000178950	GAK	cyclin G associated kinase
	ENSG00000180245	RRH	retinal pigment epithelium-derived rhodopsin homolog
	ENSG00000105370	LIM2	lens intrinsic membrane protein 2, 19kDa
	ENSG00000204967	PCDHA4	protocadherin alpha 4
	ENSG00000197965	MPZL1	myelin protein zero-like 1
	ENSG00000198947	DMD	dystrophin
	ENSG00000102290	PCDH11X	protocadherin 11 X-linked
	ENSG00000167085	PHB	prohibitin
	ENSG00000187010	RHD	Rh blood group, D antigen
	ENSG00000137312	FLOT1	flotillin 1
	ENSG00000079215	SLC1A3	solute carrier family 1 (glial high affinity glutamate transporter), member 3
	ENSG00000007216	SLC13A2	solute carrier family 13 (sodium-dependent dicarboxylate transporter), member 2
	ENSG00000150637	CD226	CD226 molecule
	ENSG00000106688	SLC1A1	solute carrier family 1 (neuronal/epithelial high affinity glutamate transporter, system Xag), member 1
	ENSG00000064687	ABCA7	ATP-binding cassette, sub-family A (ABC1), member 7
	ENSG00000067141	NEO1	neogenin homolog 1 (chicken)
	ENSG00000144290	SLC4A10	solute carrier family 4, sodium bicarbonate transporter, member 10
	ENSG00000056736	IL17RB	interleukin 17 receptor B
	ENSG00000005884	ITGA3	integrin, alpha 3 (antigen CD49C, alpha 3 subunit of VLA-3 receptor)
	ENSG00000127329	PTPRB	protein tyrosine phosphatase, receptor type, B
	ENSG00000132518	GUCY2D	guanylate cyclase 2D, membrane (retina-specific)
	ENSG00000108932	SLC16A6	solute carrier family 16, member 6 (monocarboxylic acid transporter 7)
	ENSG00000164626	KCNK5	potassium channel, subfamily K, member 5
	ENSG00000161681	SHANK1	SH3 and multiple ankyrin repeat domains 1
	ENSG00000046604	DSG2	desmoglein 2
	ENSG00000130477	UNC13A	unc-13 homolog A (C. elegans)
	ENSG00000143167	GPA33	glycoprotein A33 (transmembrane)
	ENSG00000177663	IL17RA	interleukin 17 receptor A
	ENSG00000078269	SYNJ2	synaptojanin 2
	ENSG00000165917	RAPSN	receptor-associated protein of the synapse
	ENSG00000204969	PCDHA2	protocadherin alpha 2
	ENSG00000156453	PCDH1	protocadherin 1
	ENSG00000158296	SLC13A3	solute carrier family 13 (sodium-dependent dicarboxylate transporter), member 3
	ENSG00000130830	MPP1	membrane protein, palmitoylated 1, 55kDa
	ENSG00000067715	SYT1	synaptotagmin I
	ENSG00000171551	ECEL1	endothelin converting enzyme-like 1
	ENSG00000083857	FAT1	FAT tumor suppressor homolog 1 (Drosophila)
	ENSG00000163251	FZD5	frizzled homolog 5 (Drosophila)
	ENSG00000141485	SLC13A5	solute carrier family 13 (sodium-dependent citrate transporter), member 5
	ENSG00000047410	TPR	translocated promoter region (to activated MET oncogene)
	ENSG00000100242	UNC84B	unc-84 homolog B (C. elegans)
	ENSG00000108559	NUP88	nucleoporin 88kDa
	ENSG00000138119	MYOF	myoferlin
	ENSG00000132518	GUCY2D	guanylate cyclase 2D, membrane (retina-specific)
cluster #6	ENSG00000135951	TSGA10	testis specific, 10
bilogical process/nuclear/cancer	ENSG00000110108	TMEM109	transmembrane protein 109
	ENSG00000176171	BNIP3	BCL2/adenovirus E1B 19kDa interacting protein 3
	ENSG00000131018	SYNE1	spectrin repeat containing, nuclear envelope 1
	ENSG00000101890	GUCY2F	guanylate cyclase 2F, retinal
	ENSG00000163002	NUP35	nucleoporin 35kDa
	ENSG00000155561	NUP205	nucleoporin 205kDa
	ENSG00000147234	FRMPD3	FERM and PDZ domain containing 3
	ENSG00000213066	FGFR1OP	FGFR1 oncogene partner
	ENSG00000005810	MYCBP2	MYC binding protein 2
	ENSG00000085224	ATRX	alpha thalassemia/mental retardation syndrome X-linked (RAD54 homolog, S. cerevisiae)
	ENSG00000068654	POLR1A	polymerase (RNA) I polypeptide A, 194kDa
	ENSG00000140575	IQGAP1	IQ motif containing GTPase activating protein 1
	ENSG00000110108	TMEM109	transmembrane protein 109
	ENSG00000054690	PLEKHH1	pleckstrin homology domain containing, family H (with MyTH4 domain) member 1
	ENSG00000165694	FRMD7	FERM domain containing 7
	ENSG00000094631	HDAC6	histone deacetylase 6
	ENSG00000186049	KRT73	keratin 73
	ENSG00000135723	FHOD1	formin homology 2 domain containing 1
	ENSG00000112983	BRD8	bromodomain containing 8
	ENSG00000159788	RGS12	regulator of G-protein signaling 12
	ENSG00000186625	KATNA1	katanin p60 (ATPase-containing) subunit A 1
	ENSG00000170819	BFSP2	beaded filament structural protein 2, phakinin
cluster # 7	ENSG00000111642	CHD4	chromodomain helicase DNA binding protein 4
bilogical process/nuclear/cancer	ENSG00000034677	RNF19A	ring finger protein 19A
	ENSG00000171914	TLN2	talin 2
	ENSG00000135250	SRPK2	SFRS protein kinase 2
	ENSG00000204843	DCTN1	dynactin 1 (p150, glued homolog, Drosophila)
	ENSG00000100139	MICALL1	MICAL-like 1
	ENSG00000116141	MARK1	MAP/microtubule affinity-regulating kinase 1
	ENSG00000180113	TDRD6	tudor domain containing 6
	ENSG00000149573	MPZL2	myelin protein zero-like 2
	ENSG00000050405	LIMA1	LIM domain and actin binding 1
	ENSG00000102781	KATNAL1	katanin p60 subunit A-like 1
	ENSG00000162105	SHANK2	SH3 and multiple ankyrin repeat domains 2
	ENSG00000105447	GRWD1	glutamate-rich WD repeat containing 1
	ENSG00000167216	KATNAL2	katanin p60 subunit A-like 2
	ENSG00000103313	MEFV	Mediterranean fever
	ENSG00000164061	BSN	bassoon (presynaptic cytomatrix protein)
	ENSG00000187242	KRT12	keratin 12
	ENSG00000198604	BAZ1A	bromodomain adjacent to zinc finger domain, 1A
	ENSG00000166833	NAV2	neuron navigator 2
	ENSG00000134759	ELP2	elongation protein 2 homolog (S. cerevisiae)
	ENSG00000166888	STAT6	signal transducer and activator of transcription 6, interleukin-4 induced
	ENSG00000204104	TRAF3IP1	TNF receptor-associated factor 3 interacting protein 1
	ENSG00000077935	SMC1B	structural maintenance of chromosomes 1B
	ENSG00000131018	SYNE1	spectrin repeat containing, nuclear envelope 1
	ENSG00000154920	EME1	essential meiotic endonuclease 1 homolog 1 (S. pombe)
	ENSG00000143702	CEP170	centrosomal protein 170kDa
	ENSG00000185721	DRG1	developmentally regulated GTP binding protein 1
	ENSG00000155657	TTN	titin
	ENSG00000165458	INPPL1	inositol polyphosphate phosphatase-like 1
	ENSG00000198947	DMD	dystrophin
	ENSG00000132139	GAS2L2	growth arrest-specific 2 like 2
	ENSG00000137312	FLOT1	flotillin 1
	ENSG00000137807	KIF23	kinesin family member 23
	ENSG00000138433	CIR1	corepressor interacting with RBPJ, 1
	ENSG00000158486	DNAH3	dynein, axonemal, heavy chain 3
	ENSG00000166947	EPB42	erythrocyte membrane protein band 4.2
	ENSG00000076382	SPAG5	sperm associated antigen 5
	ENSG00000101844	ATG4A	ATG4 autophagy related 4 homolog A (S. cerevisiae)
	ENSG00000007047	MARK4	MAP/microtubule affinity-regulating kinase 4
	ENSG00000175764	TTLL11	tubulin tyrosine ligase-like family, member 11
	ENSG00000139687	RB1	retinoblastoma 1
	ENSG00000109790	KLHL5	kelch-like 5 (Drosophila)
	ENSG00000041515	MYO16	myosin XVI
	ENSG00000122786	CALD1	caldesmon 1
	ENSG00000161681	SHANK1	SH3 and multiple ankyrin repeat domains 1
	ENSG00000112742	TTK	TTK protein kinase
	ENSG00000100883	SRP54	signal recognition particle 54kDa
	ENSG00000111602	TIMELESS	timeless homolog (Drosophila)
	ENSG00000078269	SYNJ2	synaptojanin 2
	ENSG00000165917	RAPSN	receptor-associated protein of the synapse
	ENSG00000093100	MICAL3	microtubule associated monoxygenase, calponin and LIM domain containing 3
	ENSG00000116062	MSH6	mutS homolog 6 (E. coli)
	ENSG00000149499	EML3	echinoderm microtubule associated protein like 3
	ENSG00000100242	UNC84B	unc-84 homolog B (C. elegans)
	ENSG00000021826	CPS1	carbamoyl-phosphate synthetase 1, mitochondrial
	ENSG00000138119	MYOF	myoferlin
	ENSG00000118503	TNFAIP3	tumor necrosis factor, alpha-induced protein 3
	ENSG00000164749	HNF4G	hepatocyte nuclear factor 4, gamma
	ENSG00000158296	SLC13A3	solute carrier family 13 (sodium-dependent dicarboxylate transporter), member 3
	ENSG00000163104	SMARCAD1	SWI/SNF-related, matrix-associated actin-dependent regulator of chromatin, subfamily a, containing DEAD/H box 1
	ENSG00000107736	CDH23	cadherin-like 23
	ENSG00000130830	MPP1	membrane protein, palmitoylated 1, 55kDa
	ENSG00000147874	HAUS6	HAUS augmin-like complex, subunit 6
	ENSG00000102699	PARP4	poly (ADP-ribose) polymerase family, member 4
	ENSG00000127603	MACF1	microtubule-actin crosslinking factor 1
	ENSG00000092140	G2E3	G2/M-phase specific E3 ubiquitin ligase
	ENSG00000047410	TPR	translocated promoter region (to activated MET oncogene)
	ENSG00000151503	NCAPD3	non-SMC condensin II complex, subunit D3
	ENSG00000107438	PDLIM1	PDZ and LIM domain 1
	ENSG00000062650	WAPAL	wings apart-like homolog (Drosophila)
	ENSG00000054282	SDCCAG8	serologically defined colon cancer antigen 8
	ENSG00000149311	ATM	ataxia telangiectasia mutated
	ENSG00000066933	MYO9A	myosin IXA
	ENSG00000116957	TBCE	tubulin folding cofactor E
	ENSG00000213066	FGFR1OP	FGFR1 oncogene partner
	ENSG00000165458	INPPL1	inositol polyphosphate phosphatase-like 1
	ENSG00000140575	IQGAP1	IQ motif containing GTPase activating protein 1
	ENSG00000137312	FLOT1	flotillin 1
	ENSG00000137807	KIF23	kinesin family member 23
	ENSG00000094631	HDAC6	histone deacetylase 6
	ENSG00000158486	DNAH3	dynein, axonemal, heavy chain 3
	ENSG00000186049	KRT73	keratin 73
	ENSG00000076382	SPAG5	sperm associated antigen 5
	ENSG00000101844	ATG4A	ATG4 autophagy related 4 homolog A (S. cerevisiae)
	ENSG00000007047	MARK4	MAP/microtubule affinity-regulating kinase 4
	ENSG00000175764	TTLL11	tubulin tyrosine ligase-like family, member 11
	ENSG00000139687	RB1	retinoblastoma 1
cluster # 8	ENSG00000186625	KATNA1	katanin p60 (ATPase-containing) subunit A 1
bilogical process/nuclear/cancer	ENSG00000161681	SHANK1	SH3 and multiple ankyrin repeat domains 1
	ENSG00000122786	CALD1	caldesmon 1
	ENSG00000041515	MYO16	myosin XVI
	ENSG00000112742	TTK	TTK protein kinase
	ENSG00000170819	BFSP2	beaded filament structural protein 2, phakinin
	ENSG00000078269	SYNJ2	synaptojanin 2
	ENSG00000034677	RNF19A	ring finger protein 19A
	ENSG00000204843	DCTN1	dynactin 1 (p150, glued homolog, Drosophila)
	ENSG00000149499	EML3	echinoderm microtubule associated protein like 3
	ENSG00000138119	MYOF	myoferlin
	ENSG00000118503	TNFAIP3	tumor necrosis factor, alpha-induced protein 3
	ENSG00000050405	LIMA1	LIM domain and actin binding 1
	ENSG00000158296	SLC13A3	solute carrier family 13 (sodium-dependent dicarboxylate transporter), member 3
	ENSG00000102781	KATNAL1	katanin p60 subunit A-like 1
	ENSG00000147874	HAUS6	HAUS augmin-like complex, subunit 6
	ENSG00000162105	SHANK2	SH3 and multiple ankyrin repeat domains 2
	ENSG00000102699	PARP4	poly (ADP-ribose) polymerase family, member 4
	ENSG00000167216	KATNAL2	katanin p60 subunit A-like 2
	ENSG00000103313	MEFV	Mediterranean fever
	ENSG00000187242	KRT12	keratin 12
	ENSG00000054282	SDCCAG8	serologically defined colon cancer antigen 8
	ENSG00000149311	ATM	ataxia telangiectasia mutated
	ENSG00000066933	MYO9A	myosin IXA
	ENSG00000143702	CEP170	centrosomal protein 170kDa
	ENSG00000116957	TBCE	tubulin folding cofactor E
	GO term	Description	Occurrence	Odd ratio	Raw P value*	Adj P value*
	GO:0015630	microtubule cytoskeleton	31	2.12	7.25e-05	0.0078
	GO:0005856	cytoskeleton	61	1.65	6.17e-05	0.0078
	GO:0032301	MutSalpha complex	2	36.57	0.0007	0.0502
	GO:0043005	neuron projection-	19	2.18	0.0013	0.0699
	GO:0044428	nuclear part	68	1.35	0.0068	0.1469
	GO:0044459	plasma membrane part	70	1.33	0.007	0.1469
	GO:0005635	nuclear envelope	12	2.24	0.0078	0.1469
	GO:0043228	non-membrane-bounded organelle	90	1.29	0.0053	0.1469
	GO:0043232	intracellular non-membrane-bounded organelle	90	1.29	0.0053	0.1469
	GO:0044430	cytoskeletal part	39	1.54	0.005	0.1469

## Sheet: 70 candidates
				[E/D]X[pS/pT][I/L/V/M]X[E]		S-(pS/pT)-(pro/X)
	Ensemble gene ID	Gene symbol	Description	Motif sequence	%identity		Priming Kinase
	ENSG00000135976	ANKRD36	ankyrin repeat domain 36	SGKEDSISNIA	0.8	SSP	CDK5
	ENSG00000197168	Nek5	NIMA (never in mitosis gene a)-related kinase 5	VHQDASEGEAP	0.83	SSA	other
	ENSG00000116141	MARK1	MAP/microtubule affinity-regulating kinase 1	KGYTKSIDIWS	0.8	SSD	other
	ENSG00000072518	MARK2	MAP/microtubule affinity-regulating kinase 2	SLGQASIQNGK	0.8	SSA	other
	ENSG00000075413	MARK3	MAP/microtubule affinity-regulating kinase 3	KGYTKSIDIWS	0.8	SSG	other
	ENSG00000007047	MARK4	MAP/microtubule affinity-regulating kinase 1	ARCRNSIASCP	0.8	SSP	CDK5
	ENSG00000136709	WDR33	WD repeat domain 33	PGPQGSSGPQG	0.8	SSG	other
	ENSG00000102401	ARMCX3	armadillo repeat-containing X-linked protein 3	MAEGGSGDVDD	0.8	SSL	other
	ENSG00000179869	ABCA1	ATP-binding cassette, sub-family A	NSADASEKPGQ	0.8	SSS	other
	ENSG00000118503	TNFA1P	tumor necrosis factor, alpha-induced protein 3	QATLESQKKLN	0.8	SSS	other
	ENSG00000134516	DOCK2	dedicator of cytokinesis 2	RLIGFSIRDMW	0.8	SSP	CDK5
	ENSG00000137807	KIF23	kinesin family member 23	DMIFNSIGSFQ	0.8	SSS	other
	ENSG00000187147	RNF220	ring finger protein 220	ASRDASIPCQQ	0.8	SSP	CDK5
	ENSG00000116514	RNF19	ring finger protein 19A	SIGESSIEGLT	0.8	SSA	other
	ENSG00000143702	CEP170	centrosomal protein 170kDa	SASAKSIDSKV	0.8	SSP	CDK5
	ENSG00000074590	NUAK1	NUAK family, SNF1-like kinase, 1	VVAIKSIRKDK	0.8	SSG	other
	ENSG00000157106	SMG1	SMG1 homolog, phosphatidylinositol 3-kinase-related kinase	STVVRSIGERF	0.8	SSP	CDK5
	ENSG00000177602	GSG2	germ cell associated 2 (haspin)	GSSDASIGDPS	0.83	SSP	CDK5
	ENSG00000182223	ZAR1	zygote arrest 1	ASSPCSAGAAS	0.8	SSP	CDK5
	ENSG00000051341	POLQ	polymerase (DNA directed), theta	CKKRFSISLAC	0.8	SSP	CDK5
	ENSG00000136383	ALPK3	alpha-kinase 3	SSDVASIGVST	0.8	SSP	CDK5
	ENSG00000110514	MADD	MAP-kinase activating death domain	PSVPPSIGKSN	0.8	SSP	CDK5
	ENSG00000178950	GAK	cyclin G associated kinase	FCSAASIGKEE	0.8	SSE	other
	ENSG00000171132	PRKCE	protein kinase C, epsilon	DDLFESILHDD	0.8	SSP	CDK5
	ENSG00000100038	TOP3B	topoisomerase (DNA) III beta	PSLAQSIAKIL	0.8	SSG	other
	ENSG00000105329	TGFB1	transforming growth factor, beta receptor III	KQSTHSIYMFF	0.8	SSR	other
	ENSG00000163104	SMARCAD1	SWI/SNF-related, matrix-associated actin-dependent regulator of chromatin	FLQDASIGELT	1	SSP	CDK5
	ENSG00000185860	C1ORF110	chromosome 1 open reading frame 110	DVLVFSPQGRQ	0.8	SSA	other
	ENSG00000213066	FGFR1	FGFR1 oncogene partner	EKSEISIGEEI	0.8	SSP	CDK5
	ENSG00000197976	AKAP17A	A kinase (PRKA) anchor protein 17A	KQPGKSISNWE	0.8	STK	other
	ENSG00000105329	TGFB1	transforming growth factor, beta receptor I	KQSTHSIYMFF	0.8	SST	other
	ENSG00000129173	E2F8	E2F transcription factor 8	LGTLKSIGEEN	0.8	SSP	CDK5
	ENSG00000170145	SIK2	salt-inducible kinase 2	QENEPSIGEFN	0.8	SSE	other
	ENSG00000180347	CCDC129	coiled-coil domain containing 129	QLNDASIQTSA	0.8	SSG	other
	ENSG00000094631	HDAC6	histone deacetylase 6	GAVPRSIPNLA	0.8	SSS	other
	ENSG00000108510	MED13	Mediterranean fever	SLFSPSIKQDA	0.8	SSA	other
	ENSG00000168096	ANKS3	ankyrin repeat and sterile alpha motif domain containing 3	LHTAASIGQYE	0.8	SSP	CDK5
	ENSG00000163002	NUP35	35 kDa nucleoporin	PCIDKSVMESSD	0.8	SSP	CDK5
	ENSG00000108559	NUP88	nucleoporin 88kDa	EKHIRSILQRS	0.8	SSP	CDK5
	ENSG00000155561	NUP205	nucleoporin 205kDa	FTHDQSISQKL	0.8	SSP	CDK5
	ENSG00000173875	ZNF791	zinc finger protein 791	FKNLASIGEKW	1	SSS	other
	ENSG00000173947	C1ORF88	chromosome 1 open reading frame 88	SKIPTSIKGYT	0.8	STD	other
	ENSG00000145919	BOD1	biorientation of chromosomes in cell division 1	VEQLKSRGLFD	0.8	STH	other
	ENSG00000118473	SGIP1	SH3-domain GRB2-like (endophilin) interacting protein 1	AESTSSISSTN	0.8	SSP	CDK5
	ENSG00000143442	POGZ	pogo transposable element with ZNF domain	SPPAVSIASFV	0.8	SSP	CDK5
	ENSG00000180113	TDRD6	tudor domain containing 6	VKNIYSISEEF	0.8	SSA	other
	ENSG00000012048	BRCA1	breast cancer 1, early onset	ITLNSSIQKVN	0.8	SSP	CDK5
	ENSG00000128159	TUBGCP6	tubulin, gamma complex associated protein 6	GASPESISSLL	0.8	SSP	CDK5
	ENSG00000116062	MSH6	mutS homolog 6 (E. coli)	TKQATSISSET	0.8	SSS	other
	ENSG00000004487	KDM1A	lysine (K)-specific demethylase 1A	ITPGPSIPGAP	0.8	SSA	other
	ENSG00000112742	TTK	TTK protein kinase	WFDPKSICKTP	0.8	STS	Casein Kinase II substrate motif
	ENSG00000185721	DRG1	developmentally regulated GTP binding protein 1	AETVKSILAEY	0.8	SST	Casein Kinase II substrate motif
	ENSG00000095002	MSH2	mutS homolog 2, colon cancer, nonpolyposis type 1 (E. coli)	NDMSASIGVVG	1	SSA	other
	ENSG00000149311	ATM	ataxia telangiectasia mutated	EKHQSSIGFSV	1	SSG	Casein Kinase II substrate motif
	ENSG00000162889	MAPK2	mitogen-activated protein kinase-activated protein kinase 2	SEIMKSIGEAI	1	x
	ENSG00000188996	HUS1B	HUS1 checkpoint homolog b	RASDASIRLPR	1	SSL	other
	ENSG00000012061	ERCC6	excision repair cross-complementing rodent repair deficiency, complementation group 1	GAKSNSIIVSP	0.8	SSG	Casein Kinase II substrate motif
	ENSG00000072133	RPS6KA6	ribosomal protein S6 kinase, 90kDa, polypeptide 6	SFVATSIAEEY	0.8	SSL	other
	ENSG00000047410	TPR	translocated promoter region (to activated MET oncogene)	TTSDASEHAS	1	SSP	CDK5
	ENSG00000166888	STAT6	signal transducer and activator of transcription 6, interleukin-4 induced	CSDVTMVED	1	SSP	CDK5
	ENSG00000158486	DNAH3	dynein, axonemal, heavy chain 3	LAENTLLDFL	1	SSG	Casein Kinase II substrate motif
	ENSG00000054282	SDCCAG8	serologically defined colon cancer antigen 8	EGDVTIGED	1	STS	Casein Kinase II substrate motif
	ENSG00000204104	TRAF3IP1	TNF receptor-associated factor 3 interacting protein 1	EKERSLFES	1	SSG	Casein Kinase II substrate motif
	ENSG00000171914	TLN2	talin 2	DEESTMLEE	1	SSP	CDK5
	ENSG00000128052	KDR	kinase insert domain receptor (a type III receptor tyrosine kinase)	GIELSVGEK	1	SSP	CDK5
	ENSG00000069702	TGFBR3	transforming growth factor, beta receptor III	GMDVTLLDP	1	STP	CDK5
	ENSG00000135951	Tsga10	testis specific, 10	GLDRSLEENL	1	SST	Casein Kinase II substrate motif
	ENSG00000111642	CHD4	chromodomain helicase DNA binding protein 4	IEENSLKEE	1	SSA	other
	ENSG00000054282	SDCCAG8	serologically defined colon cancer antigen 8	GDVTIGED	1	STS	other
	ENSG00000127329	PTPRB	protein tyrosine phosphatase, receptor type, B	QERTVPDK	1	SSR	other
	ENSG00000102699	PARP4	poly (ADP-ribose) polymerase family, member 4	KDFSLTEA	1	SSP	CDK5
